# Supplementary material for: (1,5-Diphenyl­thio­carbazonato-κS)trimethyl­tin(IV)
Source: Acta Crystallogr Sect E Struct Rep Online. 2012 Nov 24;68(Pt 12):m1518. doi: 10.1107/S1600536812047216 (PMC3588764; doi:10.1107/S1600536812047216)
Supplement: Supplementary file 1 [file e-68-m1518-sup1.cif]

##############################################################################
#                                                                            #
# This CIF contains the data in a paper accepted for publication in          #
# Acta Crystallographica Section E. It conforms to the requirements of       #
# Notes for Authors for Acta Crystallographica Section E, and has been       #
# peer reviewed under the auspices of the IUCr Commission on Journals.       #
#                                                                            #
# Full details of the Crystallographic Information File format               #
# are given in the paper "The Crystallographic Information File (CIF):       #
# a New Standard Archive File for Crystallography" by S. R. Hall, F. H.      #
# Allen and I. D. Brown [Acta Cryst. (1991), A47, 655-685].                  #
#                                                                            #
# The current version of the core CIF dictionary is obtainable from          #
# ftp://ftp.iucr.org/pub/cif_core.dic.                                       #
#                                                                            #
# Software is freely available for graphical display of the structure(s)     #
# in this CIF. For information consult the CIF software page                 #
# http://www.iucr.org/resources/cif/software.                                #
#                                                                            #
# This file may be used for bona fide research purposes within the           #
# scientific community so long as proper attribution is given to the journal # 
# article from which it was obtained.                                        #
#                                                                            #
##############################################################################
data_General
_audit_creation_method     'by CrystalStructure 3.8'
_journal_date_recd_electronic     2012-11-06
_journal_date_accepted     2012-11-16
_journal_name_full     'Acta Crystallographica, Section E'
_journal_year     2012
_journal_volume     68
_journal_issue     12
_journal_page_first     m1518
_journal_page_last     m1518
_journal_paper_category     QM
_journal_paper_doi     10.1107/S1600536812047216
_journal_coeditor_code     CV5361
_publ_contact_author_name     'Karel G. von Eschwege*'
_publ_contact_author_address
;
Department of Chemistry
University of the Free State
P.O. Box 339
Bloemfontein
9300
South Africa
;
_publ_contact_author_email     'veschwkg@ufs.ac.za'
_publ_contact_author_fax     '27514446384'
_publ_contact_author_phone     '27514012923'
_publ_section_title
;
(1,5-Diphenylthiocarbazonato-\k<i>S</i>)trimethyltin(IV)
;
_publ_section_title_footnote     .
loop_
    _publ_author_name
    _publ_author_footnote
    _publ_author_address
    'Von Eschwege, Karel G.' .
;
Department of Chemistry
University of the Free State
PO Box 339
Bloemfontein
9300
South Africa
;
    'Swarts, Jannie C.' .
;
Department of Chemistry
University of the Free State
PO Box 339
Bloemfontein
9300
South Africa
;
    'Aquino, Manuel A. S.' .
;
Department of Chemistry
St Francis Xavier University
PO Box 5000
Antigonish
Nova Scotia B2G 2W5
Canada
;
    'Cameron, T. Stanley' .
;
Department of Chemistry
Dalhousie University
Halifax
Nova Scotia
B3H 4J3
Canada
;
data_I
_chemical_name_systematic
;
(1,5-Diphenylthiocarbazonato-\k<i>S</i>)trimethyltin(IV)
;
_chemical_formula_moiety     'C16 H20 N4 S Sn '
_chemical_formula_sum     'C16 H20 N4 S Sn '
_chemical_formula_iupac     '[Sn (C13 H11 N4 S) (C H3)3]'
_chemical_formula_weight     419.11
_chemical_melting_point     ?
_symmetry_cell_setting     monoclinic
_symmetry_space_group_name_H-M     'P 1 21/n 1'
_symmetry_space_group_name_Hall     '-P 2yn'
loop_
    _symmetry_equiv_pos_site_id
    _symmetry_equiv_pos_as_xyz
    1 '+X,+Y,+Z'
    2 '1/2-X,1/2+Y,1/2-Z'
    3 '-X,-Y,-Z'
    4 '1/2+X,1/2-Y,1/2+Z'
_cell_length_a     11.1058(4)
_cell_length_b     7.2672(3)
_cell_length_c     22.5024(9)
_cell_angle_alpha     90.0000
_cell_angle_beta     101.0116(11)
_cell_angle_gamma     90.0000
_cell_volume     1782.69(12)
_cell_formula_units_Z     4
_cell_measurement_reflns_used     16795
_cell_measurement_theta_min     3.0
_cell_measurement_theta_max     27.6
_cell_measurement_temperature     223.1
_exptl_crystal_description     'needle'
_exptl_crystal_colour     'orange'
_exptl_crystal_size_max     0.20
_exptl_crystal_size_mid     0.19
_exptl_crystal_size_min     0.08
_exptl_crystal_density_diffrn     1.561
_exptl_crystal_density_meas     ?
_exptl_crystal_density_method     'not measured'
_exptl_crystal_F_000     840.00
_exptl_absorpt_coefficient_mu     1.552
_exptl_absorpt_correction_type     multi-scan
_exptl_absorpt_process_details     '(<i>REQAB</i>; Jacobson, 1998)'
_exptl_absorpt_correction_T_min     0.751
_exptl_absorpt_correction_T_max     0.886
_diffrn_ambient_temperature     223.1
_diffrn_radiation_type     'Mo K\a'
_diffrn_radiation_wavelength     0.71075
_diffrn_measurement_device_type     'Rigaku SCXmini'
_diffrn_measurement_method     \w
_diffrn_detector_area_resol_mean     6.85
_diffrn_reflns_number     17952
_diffrn_reflns_av_R_equivalents     0.023
_diffrn_reflns_theta_max     27.48
_diffrn_reflns_theta_full     27.48
_diffrn_measured_fraction_theta_max     0.999
_diffrn_measured_fraction_theta_full     0.999
_diffrn_reflns_limit_h_min     -14
_diffrn_reflns_limit_h_max     14
_diffrn_reflns_limit_k_min     -9
_diffrn_reflns_limit_k_max     9
_diffrn_reflns_limit_l_min     -29
_diffrn_reflns_limit_l_max     28
_refine_special_details
;
Refinement was performed using reflections with <i>F</i>^2^ > 3.0
\s(<i>F</i>^2^). The weighted <i>R</i>-factor(<i>wR</i>), goodness of fit
(<i>S</i>) and <i>R</i>-factor (gt) are based on <i>F</i>, with <i>F</i> set
to zero for negative <i>F</i>. The threshold expression of <i>F</i>^2^ > 2.0
\s(<i>F</i>^2^) is used only for calculating <i>R</i>-factor (gt).
;
_reflns_number_total     4092
_reflns_number_gt     3344
_reflns_threshold_expression     F^2^>2.0\s(F^2^)
_refine_ls_structure_factor_coef     F
_refine_ls_R_factor_gt     0.0271
_refine_ls_wR_factor_ref     0.0272
_refine_ls_goodness_of_fit_ref     1.071
_refine_ls_number_reflns     3344
_refine_ls_number_parameters     223
_refine_ls_hydrogen_treatment     mixed
_refine_ls_weighting_scheme     calc
_refine_ls_weighting_details
;
    Chebychev polynomial with 3 parameters (Carruthers & Watkin, 1979)
    3.3785    -1.5365    2.4749
;
_refine_ls_shift/su_max     0.0000
_refine_diff_density_max     0.32
_refine_diff_density_min     -0.36
loop_
    _atom_type_symbol
    _atom_type_description
    _atom_type_scat_dispersion_real
    _atom_type_scat_dispersion_imag
    _atom_type_scat_source
    'Sn' 'Sn' -0.654 1.425
;
International Tables for Crystallography
(1992, Vol. C, Tables 4.2.6.8 and 6.1.1.4)
;
    'C' 'C' 0.003 0.002
;
International Tables for Crystallography
(1992, Vol. C, Tables 4.2.6.8 and 6.1.1.4)
;
    'H' 'H' 0.000 0.000
;
International Tables for Crystallography
(1992, Vol. C, Table 6.1.1.4)
;
    'S' 'S' 0.125 0.123
;
International Tables for Crystallography
(1992, Vol. C, Tables 4.2.6.8 and 6.1.1.4)
;
    'N' 'N' 0.006 0.003
;
International Tables for Crystallography
(1992, Vol. C, Tables 4.2.6.8 and 6.1.1.4)
;
_computing_data_collection     'PROCESS-AUTO (Rigaku, 1998)'
_computing_cell_refinement     'PROCESS-AUTO (Rigaku, 1998)'
_computing_data_reduction     'CrystalStructure (Rigaku/MSC, 2002)'
_computing_structure_solution     'SHELXS97 (Sheldrick, 2008)'
_computing_structure_refinement     'CRYSTALS (Watkin <i>et al.</i>, 1999)'
_computing_molecular_graphics     'CrystalStructure (Rigaku/MSC, 2002)'
_computing_publication_material     'CrystalStructure (Rigaku/MSC, 2002)'
loop_
    _atom_site_type_symbol
    _atom_site_label
    _atom_site_fract_x
    _atom_site_fract_y
    _atom_site_fract_z
    _atom_site_U_iso_or_equiv
    _atom_site_adp_type
    _atom_site_calc_flag
    _atom_site_refinement_flags
    _atom_site_occupancy
    _atom_site_symmetry_multiplicity
    _atom_site_disorder_assembly
    _atom_site_disorder_group
    Sn Sn1 0.584750(10) 0.72516(2) 0.103690(10) 0.03181(4) Uani d . 1.00 1 . .
    S S2 0.48283(6) 0.42282(9) 0.08476(3) 0.03382(14) Uani d . 1.00 1 . .
    N N1 0.54036(19) 0.2246(3) 0.18902(10) 0.0345(5) Uani d . 1.00 1 . .
    N N2 0.4294(2) 0.2702(3) 0.19760(10) 0.0376(5) Uani d . 1.00 1 . .
    N N3 0.69296(19) 0.2259(3) 0.13655(9) 0.0342(5) Uani d . 1.00 1 . .
    N N4 0.73146(18) 0.2866(3) 0.09132(9) 0.0327(4) Uani d . 1.00 1 . .
    C C1 0.6418(3) 0.7378(5) 0.19937(13) 0.0556(9) Uani d . 1.00 1 . .
    C C2 0.7339(2) 0.7446(3) 0.05745(14) 0.0432(7) Uani d . 1.00 1 . .
    C C3 0.4335(2) 0.8952(3) 0.06533(13) 0.0433(7) Uani d . 1.00 1 . .
    C C4 0.5753(2) 0.2867(3) 0.14066(11) 0.0313(5) Uani d . 1.00 1 . .
    C C5 0.3905(2) 0.2214(3) 0.25098(10) 0.0288(5) Uani d . 1.00 1 . .
    C C6 0.2710(2) 0.2653(3) 0.25609(11) 0.0331(5) Uani d . 1.00 1 . .
    C C7 0.2291(2) 0.2216(3) 0.30840(12) 0.0371(6) Uani d . 1.00 1 . .
    C C8 0.3056(2) 0.1336(4) 0.35559(11) 0.0392(6) Uani d . 1.00 1 . .
    C C9 0.4242(2) 0.0906(3) 0.35032(11) 0.0372(6) Uani d . 1.00 1 . .
    C C10 0.4679(2) 0.1334(3) 0.29838(11) 0.0342(6) Uani d . 1.00 1 . .
    C C11 0.8525(2) 0.2291(3) 0.08796(11) 0.0312(5) Uani d . 1.00 1 . .
    C C12 0.8917(2) 0.2776(3) 0.03507(11) 0.0367(6) Uani d . 1.00 1 . .
    C C13 1.0091(2) 0.2330(4) 0.02757(13) 0.0456(7) Uani d . 1.00 1 . .
    C C14 1.0872(2) 0.1392(4) 0.07256(15) 0.0476(8) Uani d . 1.00 1 . .
    C C15 1.0482(2) 0.0905(4) 0.12533(14) 0.0447(7) Uani d . 1.00 1 . .
    C C16 0.9316(2) 0.1346(3) 0.13339(12) 0.0372(6) Uani d . 1.00 1 . .
    H H1 0.6600 0.8589 0.2110 0.067 Uiso c R 1.00 1 . .
    H H2 0.5792 0.6946 0.2178 0.067 Uiso c R 1.00 1 . .
    H H3 0.7113 0.6652 0.2111 0.067 Uiso c R 1.00 1 . .
    H H4 0.7433 0.8663 0.0463 0.052 Uiso c R 1.00 1 . .
    H H5 0.8054 0.7050 0.0828 0.052 Uiso c R 1.00 1 . .
    H H6 0.7185 0.6712 0.0230 0.052 Uiso c R 1.00 1 . .
    H H7 0.3781 0.9004 0.0915 0.052 Uiso c R 1.00 1 . .
    H H8 0.4615 1.0131 0.0594 0.052 Uiso c R 1.00 1 . .
    H H9 0.3949 0.8462 0.0284 0.052 Uiso c R 1.00 1 . .
    H H10 0.2194 0.3239 0.2243 0.040 Uiso c R 1.00 1 . .
    H H11 0.1493 0.2516 0.3119 0.044 Uiso c R 1.00 1 . .
    H H12 0.2772 0.1034 0.3907 0.047 Uiso c R 1.00 1 . .
    H H13 0.4755 0.0319 0.3822 0.045 Uiso c R 1.00 1 . .
    H H14 0.5479 0.1037 0.2952 0.041 Uiso c R 1.00 1 . .
    H H15 0.8391 0.3401 0.0046 0.044 Uiso c R 1.00 1 . .
    H H16 1.0354 0.2663 -0.0078 0.055 Uiso c R 1.00 1 . .
    H H17 1.1659 0.1088 0.0674 0.057 Uiso c R 1.00 1 . .
    H H18 1.1011 0.0275 0.1556 0.054 Uiso c R 1.00 1 . .
    H H19 0.9058 0.1015 0.1689 0.045 Uiso c R 1.00 1 . .
    H H20 0.386(3) 0.335(4) 0.1727(14) 0.048(9) Uiso d . 1.00 1 . .
loop_
    _atom_site_aniso_label
    _atom_site_aniso_U_11
    _atom_site_aniso_U_22
    _atom_site_aniso_U_33
    _atom_site_aniso_U_12
    _atom_site_aniso_U_13
    _atom_site_aniso_U_23
    Sn1 0.02999(9) 0.03258(9) 0.03273(9) 0.00214(7) 0.00567(6) 0.00547(7)
    S2 0.0313(2) 0.0345(3) 0.0352(3) -0.0008(2) 0.0050(2) 0.0076(2)
    N1 0.0357(10) 0.0341(10) 0.0367(10) 0.0043(8) 0.0142(8) 0.0069(8)
    N2 0.0350(10) 0.0453(12) 0.0352(10) 0.0091(9) 0.0133(8) 0.0130(9)
    N3 0.0337(9) 0.0347(10) 0.0360(10) 0.0022(8) 0.0112(8) 0.0070(8)
    N4 0.0312(9) 0.0357(10) 0.0319(9) -0.0010(8) 0.0075(7) 0.0026(8)
    C1 0.0575(18) 0.067(2) 0.0384(14) 0.0051(15) -0.0006(12) -0.0010(14)
    C2 0.0373(12) 0.0429(16) 0.0514(15) -0.0042(10) 0.0133(11) 0.0021(11)
    C3 0.0409(14) 0.0390(14) 0.0482(15) 0.0051(11) 0.0044(12) 0.0079(11)
    C4 0.0313(11) 0.0298(10) 0.0343(11) 0.0013(9) 0.0102(9) 0.0046(9)
    C5 0.0316(10) 0.0256(10) 0.0308(10) -0.0018(9) 0.0096(8) 0.0020(8)
    C6 0.0315(11) 0.0331(12) 0.0348(11) 0.0006(9) 0.0068(9) 0.0012(9)
    C7 0.0305(11) 0.0404(12) 0.0432(12) -0.0035(10) 0.0144(9) -0.0032(11)
    C8 0.0439(14) 0.0459(15) 0.0302(12) -0.0090(11) 0.0134(10) -0.0007(10)
    C9 0.0442(14) 0.0370(13) 0.0284(11) -0.0020(10) 0.0020(10) 0.0046(9)
    C10 0.0301(11) 0.0350(12) 0.0376(12) 0.0017(9) 0.0070(9) 0.0033(10)
    C11 0.0339(11) 0.0290(11) 0.0313(10) -0.0021(9) 0.0077(8) -0.0034(9)
    C12 0.0381(12) 0.0432(13) 0.0306(11) -0.0008(11) 0.0108(9) -0.0017(10)
    C13 0.0467(14) 0.0540(17) 0.0416(13) -0.0017(13) 0.0221(11) -0.0056(12)
    C14 0.0363(14) 0.0462(16) 0.0628(18) 0.0056(11) 0.0159(12) -0.0108(14)
    C15 0.0404(14) 0.0387(14) 0.0528(16) 0.0080(11) 0.0036(12) 0.0023(12)
    C16 0.0411(13) 0.0363(13) 0.0346(12) 0.0017(10) 0.0080(10) 0.0049(10)
_geom_special_details
;
All e.s.d.'s (except the e.s.d. in the dihedral angle between two l.s. planes)
are estimated using the full covariance matrix. The cell e.s.d.'s are taken
into account individually in the estimation of e.s.d.'s in distances, angles
and torsion angles; correlations between e.s.d.'s in cell parameters are only
used when they are defined by crystal symmetry. An approximate (isotropic)
treatment of cell e.s.d.'s is used for estimating e.s.d.'s involving l.s.
planes.
;
loop_
    _geom_bond_atom_site_label_1
    _geom_bond_atom_site_label_2
    _geom_bond_site_symmetry_1
    _geom_bond_site_symmetry_2
    _geom_bond_distance
    _geom_bond_publ_flag
    Sn1 S2 . . 2.4710(6) no
    Sn1 C1 . . 2.127(2) no
    Sn1 C2 . . 2.123(3) no
    Sn1 C3 . . 2.130(2) no
    S2 C4 . . 1.766(2) no
    N1 N2 . . 1.325(3) no
    N1 C4 . . 1.304(3) no
    N2 C5 . . 1.398(3) no
    N3 N4 . . 1.257(3) no
    N3 C4 . . 1.400(3) no
    N4 C11 . . 1.423(3) no
    C5 C6 . . 1.391(3) no
    C5 C10 . . 1.391(3) no
    C6 C7 . . 1.383(3) no
    C7 C8 . . 1.383(3) no
    C8 C9 . . 1.381(4) no
    C9 C10 . . 1.384(3) no
    C11 C12 . . 1.389(3) no
    C11 C16 . . 1.395(3) no
    C12 C13 . . 1.385(4) no
    C13 C14 . . 1.380(4) no
    C14 C15 . . 1.385(4) no
    C15 C16 . . 1.380(4) no
    N2 H20 . . 0.82(3) no
    C1 H1 . . 0.930 no
    C1 H2 . . 0.930 no
    C1 H3 . . 0.930 no
    C2 H4 . . 0.930 no
    C2 H5 . . 0.930 no
    C2 H6 . . 0.930 no
    C3 H7 . . 0.930 no
    C3 H8 . . 0.930 no
    C3 H9 . . 0.930 no
    C6 H10 . . 0.930 no
    C7 H11 . . 0.930 no
    C8 H12 . . 0.930 no
    C9 H13 . . 0.930 no
    C10 H14 . . 0.930 no
    C12 H15 . . 0.930 no
    C13 H16 . . 0.930 no
    C14 H17 . . 0.930 no
    C15 H18 . . 0.930 no
    C16 H19 . . 0.930 no
loop_
    _geom_contact_atom_site_label_1
    _geom_contact_atom_site_label_2
    _geom_contact_distance
    _geom_contact_site_symmetry_1
    _geom_contact_site_symmetry_2
    _geom_contact_publ_flag
    C3 C4 3.526(3) . 1_565 ?
    C4 C3 3.526(3) . 1_545 ?
    C13 C13 3.599(4) . 3_755 ?
    C13 C14 3.552(4) . 3_755 ?
    C14 C13 3.552(4) . 3_755 ?
    Sn1 H11 3.506 . 2_555 ?
    S2 H6 3.045 . 3_665 ?
    S2 H8 3.033 . 1_545 ?
    S2 H12 3.314 . 2_555 ?
    N1 H1 2.970 . 1_545 ?
    N1 H3 3.237 . 2_645 ?
    N1 H7 3.479 . 1_545 ?
    N1 H8 3.266 . 1_545 ?
    N2 H7 3.568 . 1_545 ?
    N3 H1 3.208 . 1_545 ?
    N3 H3 3.419 . 2_645 ?
    N3 H4 3.420 . 1_545 ?
    N3 H8 3.211 . 1_545 ?
    N4 H4 3.228 . 1_545 ?
    N4 H8 3.554 . 1_545 ?
    N4 H9 2.952 . 3_665 ?
    C1 H11 3.196 . 2_555 ?
    C1 H14 3.561 . 2_655 ?
    C1 H19 3.263 . 2_655 ?
    C2 H8 3.542 . 3_675 ?
    C2 H16 2.985 . 3_765 ?
    C2 H17 3.386 . 3_765 ?
    C3 H4 3.360 . 3_675 ?
    C3 H8 3.306 . 3_675 ?
    C3 H11 3.247 . 2_555 ?
    C3 H12 3.441 . 2_555 ?
    C3 H15 3.570 . 3_665 ?
    C3 H17 3.362 . 1_465 ?
    C4 H1 3.534 . 1_545 ?
    C4 H8 2.831 . 1_545 ?
    C5 H10 3.225 . 2_545 ?
    C5 H18 3.050 . 2_655 ?
    C6 H10 3.236 . 2_545 ?
    C6 H18 3.168 . 1_455 ?
    C6 H18 2.919 . 2_655 ?
    C7 H2 3.367 . 2_545 ?
    C7 H7 3.034 . 2_545 ?
    C7 H10 3.063 . 2_545 ?
    C7 H18 2.927 . 2_655 ?
    C7 H20 3.15(3) . 2_545 ?
    C8 H7 3.204 . 2_545 ?
    C8 H10 2.861 . 2_545 ?
    C8 H15 3.308 . 4_455 ?
    C8 H18 3.071 . 2_655 ?
    C8 H20 3.02(3) . 2_545 ?
    C9 H5 3.202 . 2_645 ?
    C9 H10 2.845 . 2_545 ?
    C9 H16 3.361 . 4_455 ?
    C9 H18 3.188 . 2_655 ?
    C10 H5 3.345 . 2_645 ?
    C10 H10 3.039 . 2_545 ?
    C10 H18 3.189 . 2_655 ?
    C11 H4 2.978 . 1_545 ?
    C11 H9 3.458 . 3_665 ?
    C11 H13 2.907 . 2_655 ?
    C12 H4 3.446 . 1_545 ?
    C12 H9 3.354 . 3_665 ?
    C12 H12 3.368 . 4_554 ?
    C12 H13 2.830 . 2_655 ?
    C12 H16 3.494 . 3_765 ?
    C13 H4 3.548 . 3_765 ?
    C13 H5 3.545 . 3_765 ?
    C13 H6 3.499 . 3_765 ?
    C13 H13 2.956 . 2_655 ?
    C13 H17 3.596 . 3_755 ?
    C14 H4 3.553 . 3_765 ?
    C14 H6 3.599 . 3_765 ?
    C14 H13 3.152 . 2_655 ?
    C14 H16 3.450 . 3_755 ?
    C15 H10 3.136 . 1_655 ?
    C15 H13 3.221 . 2_655 ?
    C16 H2 3.401 . 2_645 ?
    C16 H4 3.232 . 1_545 ?
    C16 H5 3.521 . 1_545 ?
    C16 H13 3.109 . 2_655 ?
    H1 N1 2.970 . 1_565 ?
    H1 N3 3.208 . 1_565 ?
    H1 C4 3.534 . 1_565 ?
    H1 H3 3.019 . 2_655 ?
    H1 H11 3.464 . 2_555 ?
    H1 H14 3.033 . 1_565 ?
    H1 H19 3.529 . 1_565 ?
    H1 H19 3.477 . 2_655 ?
    H2 C7 3.367 . 2_555 ?
    H2 C16 3.401 . 2_655 ?
    H2 H11 2.532 . 2_555 ?
    H2 H14 3.496 . 1_565 ?
    H2 H19 2.612 . 2_655 ?
    H3 N1 3.237 . 2_655 ?
    H3 N3 3.419 . 2_655 ?
    H3 H1 3.019 . 2_645 ?
    H3 H14 2.742 . 2_655 ?
    H3 H19 3.247 . 2_655 ?
    H4 N3 3.420 . 1_565 ?
    H4 N4 3.228 . 1_565 ?
    H4 C3 3.360 . 3_675 ?
    H4 C11 2.978 . 1_565 ?
    H4 C12 3.446 . 1_565 ?
    H4 C13 3.548 . 3_765 ?
    H4 C14 3.553 . 3_765 ?
    H4 C16 3.232 . 1_565 ?
    H4 H7 3.565 . 3_675 ?
    H4 H8 3.088 . 3_675 ?
    H4 H9 2.926 . 3_675 ?
    H4 H16 2.921 . 3_765 ?
    H4 H17 2.931 . 3_765 ?
    H4 H19 3.448 . 1_565 ?
    H5 C9 3.202 . 2_655 ?
    H5 C10 3.345 . 2_655 ?
    H5 C13 3.545 . 3_765 ?
    H5 C16 3.521 . 1_565 ?
    H5 H13 2.719 . 2_655 ?
    H5 H14 3.004 . 2_655 ?
    H5 H16 2.676 . 3_765 ?
    H5 H19 3.532 . 1_565 ?
    H6 S2 3.045 . 3_665 ?
    H6 C13 3.499 . 3_765 ?
    H6 C14 3.599 . 3_765 ?
    H6 H8 3.359 . 3_675 ?
    H6 H16 2.855 . 3_765 ?
    H6 H17 3.057 . 3_765 ?
    H7 N1 3.479 . 1_565 ?
    H7 N2 3.568 . 1_565 ?
    H7 C7 3.034 . 2_555 ?
    H7 C8 3.204 . 2_555 ?
    H7 H4 3.565 . 3_675 ?
    H7 H11 2.499 . 2_555 ?
    H7 H12 2.839 . 2_555 ?
    H7 H15 3.399 . 3_665 ?
    H7 H17 2.766 . 1_465 ?
    H8 S2 3.033 . 1_565 ?
    H8 N1 3.266 . 1_565 ?
    H8 N3 3.211 . 1_565 ?
    H8 N4 3.554 . 1_565 ?
    H8 C2 3.542 . 3_675 ?
    H8 C3 3.306 . 3_675 ?
    H8 C4 2.831 . 1_565 ?
    H8 H4 3.088 . 3_675 ?
    H8 H6 3.359 . 3_675 ?
    H8 H8 2.963 . 3_675 ?
    H8 H9 2.948 . 3_675 ?
    H8 H17 3.395 . 1_465 ?
    H9 N4 2.952 . 3_665 ?
    H9 C11 3.458 . 3_665 ?
    H9 C12 3.354 . 3_665 ?
    H9 H4 2.926 . 3_675 ?
    H9 H8 2.948 . 3_675 ?
    H9 H12 3.379 . 2_555 ?
    H9 H15 2.898 . 3_665 ?
    H9 H17 3.426 . 1_465 ?
    H10 C5 3.225 . 2_555 ?
    H10 C6 3.236 . 2_555 ?
    H10 C7 3.063 . 2_555 ?
    H10 C8 2.861 . 2_555 ?
    H10 C9 2.845 . 2_555 ?
    H10 C10 3.039 . 2_555 ?
    H10 C15 3.136 . 1_455 ?
    H10 H11 3.592 . 2_555 ?
    H10 H12 3.296 . 2_555 ?
    H10 H13 3.276 . 2_555 ?
    H10 H14 3.555 . 2_555 ?
    H10 H18 2.826 . 1_455 ?
    H10 H18 3.378 . 2_655 ?
    H11 Sn1 3.506 . 2_545 ?
    H11 C1 3.196 . 2_545 ?
    H11 C3 3.247 . 2_545 ?
    H11 H1 3.464 . 2_545 ?
    H11 H2 2.532 . 2_545 ?
    H11 H7 2.499 . 2_545 ?
    H11 H10 3.592 . 2_545 ?
    H11 H18 3.386 . 2_655 ?
    H11 H20 3.079 . 2_545 ?
    H12 S2 3.314 . 2_545 ?
    H12 C3 3.441 . 2_545 ?
    H12 C12 3.368 . 4_455 ?
    H12 H7 2.839 . 2_545 ?
    H12 H9 3.379 . 2_545 ?
    H12 H10 3.296 . 2_545 ?
    H12 H15 2.558 . 4_455 ?
    H12 H16 3.440 . 4_455 ?
    H12 H18 3.598 . 2_655 ?
    H12 H20 2.853 . 2_545 ?
    H13 C11 2.907 . 2_645 ?
    H13 C12 2.830 . 2_645 ?
    H13 C13 2.956 . 2_645 ?
    H13 C14 3.152 . 2_645 ?
    H13 C15 3.221 . 2_645 ?
    H13 C16 3.109 . 2_645 ?
    H13 H5 2.719 . 2_645 ?
    H13 H10 3.276 . 2_545 ?
    H13 H15 3.266 . 2_645 ?
    H13 H15 3.514 . 4_455 ?
    H13 H16 3.444 . 2_645 ?
    H13 H16 2.845 . 4_455 ?
    H14 C1 3.561 . 2_645 ?
    H14 H1 3.033 . 1_545 ?
    H14 H2 3.496 . 1_545 ?
    H14 H3 2.742 . 2_645 ?
    H14 H5 3.004 . 2_645 ?
    H14 H10 3.555 . 2_545 ?
    H15 C3 3.570 . 3_665 ?
    H15 C8 3.308 . 4_554 ?
    H15 H7 3.399 . 3_665 ?
    H15 H9 2.898 . 3_665 ?
    H15 H12 2.558 . 4_554 ?
    H15 H13 3.266 . 2_655 ?
    H15 H13 3.514 . 4_554 ?
    H15 H16 3.177 . 3_765 ?
    H16 C2 2.985 . 3_765 ?
    H16 C9 3.361 . 4_554 ?
    H16 C12 3.494 . 3_765 ?
    H16 C14 3.450 . 3_755 ?
    H16 H4 2.921 . 3_765 ?
    H16 H5 2.676 . 3_765 ?
    H16 H6 2.855 . 3_765 ?
    H16 H12 3.440 . 4_554 ?
    H16 H13 3.444 . 2_655 ?
    H16 H13 2.845 . 4_554 ?
    H16 H15 3.177 . 3_765 ?
    H16 H16 3.519 . 3_765 ?
    H17 C2 3.386 . 3_765 ?
    H17 C3 3.362 . 1_645 ?
    H17 C13 3.596 . 3_755 ?
    H17 H4 2.931 . 3_765 ?
    H17 H6 3.057 . 3_765 ?
    H17 H7 2.766 . 1_645 ?
    H17 H8 3.395 . 1_645 ?
    H17 H9 3.426 . 1_645 ?
    H17 H20 3.479 . 1_655 ?
    H18 C5 3.050 . 2_645 ?
    H18 C6 3.168 . 1_655 ?
    H18 C6 2.919 . 2_645 ?
    H18 C7 2.927 . 2_645 ?
    H18 C8 3.071 . 2_645 ?
    H18 C9 3.188 . 2_645 ?
    H18 C10 3.189 . 2_645 ?
    H18 H10 2.826 . 1_655 ?
    H18 H10 3.378 . 2_645 ?
    H18 H11 3.386 . 2_645 ?
    H18 H12 3.598 . 2_645 ?
    H19 C1 3.263 . 2_645 ?
    H19 H1 3.529 . 1_545 ?
    H19 H1 3.477 . 2_645 ?
    H19 H2 2.612 . 2_645 ?
    H19 H3 3.247 . 2_645 ?
    H19 H4 3.448 . 1_545 ?
    H19 H5 3.532 . 1_545 ?
    H20 C7 3.15(3) . 2_555 ?
    H20 C8 3.02(3) . 2_555 ?
    H20 H11 3.079 . 2_555 ?
    H20 H12 2.853 . 2_555 ?
    H20 H17 3.479 . 1_455 ?
loop_
    _geom_angle_atom_site_label_1
    _geom_angle_atom_site_label_2
    _geom_angle_atom_site_label_3
    _geom_angle_site_symmetry_1
    _geom_angle_site_symmetry_2
    _geom_angle_site_symmetry_3
    _geom_angle
    _geom_angle_publ_flag
    S2 Sn1 C1 . . . 104.53(9) no
    S2 Sn1 C2 . . . 110.46(7) no
    S2 Sn1 C3 . . . 98.40(7) no
    C1 Sn1 C2 . . . 112.56(12) no
    C1 Sn1 C3 . . . 116.40(12) no
    C2 Sn1 C3 . . . 113.04(11) no
    Sn1 S2 C4 . . . 100.97(8) no
    N2 N1 C4 . . . 117.9(2) no
    N1 N2 C5 . . . 120.7(2) no
    N4 N3 C4 . . . 114.15(19) no
    N3 N4 C11 . . . 114.26(19) no
    S2 C4 N1 . . . 124.29(18) no
    S2 C4 N3 . . . 123.56(18) no
    N1 C4 N3 . . . 112.1(2) no
    N2 C5 C6 . . . 118.0(2) no
    N2 C5 C10 . . . 121.9(2) no
    C6 C5 C10 . . . 120.1(2) no
    C5 C6 C7 . . . 120.0(2) no
    C6 C7 C8 . . . 120.2(2) no
    C7 C8 C9 . . . 119.6(2) no
    C8 C9 C10 . . . 121.1(2) no
    C5 C10 C9 . . . 119.1(2) no
    N4 C11 C12 . . . 115.2(2) no
    N4 C11 C16 . . . 125.1(2) no
    C12 C11 C16 . . . 119.7(2) no
    C11 C12 C13 . . . 120.1(2) no
    C12 C13 C14 . . . 120.0(2) no
    C13 C14 C15 . . . 120.0(2) no
    C14 C15 C16 . . . 120.5(2) no
    C11 C16 C15 . . . 119.6(2) no
    N1 N2 H20 . . . 119(2) no
    C5 N2 H20 . . . 120(2) no
    Sn1 C1 H1 . . . 109.5 no
    Sn1 C1 H2 . . . 109.5 no
    Sn1 C1 H3 . . . 109.5 no
    H1 C1 H2 . . . 109.5 no
    H1 C1 H3 . . . 109.5 no
    H2 C1 H3 . . . 109.5 no
    Sn1 C2 H4 . . . 109.5 no
    Sn1 C2 H5 . . . 109.5 no
    Sn1 C2 H6 . . . 109.5 no
    H4 C2 H5 . . . 109.5 no
    H4 C2 H6 . . . 109.5 no
    H5 C2 H6 . . . 109.5 no
    Sn1 C3 H7 . . . 109.5 no
    Sn1 C3 H8 . . . 109.5 no
    Sn1 C3 H9 . . . 109.5 no
    H7 C3 H8 . . . 109.5 no
    H7 C3 H9 . . . 109.5 no
    H8 C3 H9 . . . 109.5 no
    C5 C6 H10 . . . 120.0 no
    C7 C6 H10 . . . 120.0 no
    C6 C7 H11 . . . 119.9 no
    C8 C7 H11 . . . 119.9 no
    C7 C8 H12 . . . 120.2 no
    C9 C8 H12 . . . 120.2 no
    C8 C9 H13 . . . 119.5 no
    C10 C9 H13 . . . 119.5 no
    C5 C10 H14 . . . 120.5 no
    C9 C10 H14 . . . 120.5 no
    C11 C12 H15 . . . 119.9 no
    C13 C12 H15 . . . 119.9 no
    C12 C13 H16 . . . 120.0 no
    C14 C13 H16 . . . 120.0 no
    C13 C14 H17 . . . 120.0 no
    C15 C14 H17 . . . 120.0 no
    C14 C15 H18 . . . 119.7 no
    C16 C15 H18 . . . 119.7 no
    C11 C16 H19 . . . 120.2 no
    C15 C16 H19 . . . 120.2 no
loop_
    _geom_torsion_atom_site_label_1
    _geom_torsion_atom_site_label_2
    _geom_torsion_atom_site_label_3
    _geom_torsion_atom_site_label_4
    _geom_torsion_site_symmetry_1
    _geom_torsion_site_symmetry_2
    _geom_torsion_site_symmetry_3
    _geom_torsion_site_symmetry_4
    _geom_torsion
    _geom_torsion_publ_flag
    C(1) Sn(1) S(2) C(4) . . . . -36.42(13) ?
    C(2) Sn(1) S(2) C(4) . . . . 84.89(12) ?
    C(3) Sn(1) S(2) C(4) . . . . -156.59(12) ?
    Sn(1) S(2) C(4) N(1) . . . . 108.4(2) ?
    Sn(1) S(2) C(4) N(3) . . . . -74.7(2) ?
    N(2) N(1) C(4) S(2) . . . . -1.7(3) ?
    N(2) N(1) C(4) N(3) . . . . -178.9(2) ?
    C(4) N(1) N(2) C(5) . . . . -174.5(2) ?
    N(1) N(2) C(5) C(6) . . . . -176.9(2) ?
    N(1) N(2) C(5) C(10) . . . . 3.8(3) ?
    N(4) N(3) C(4) S(2) . . . . 4.5(3) ?
    N(4) N(3) C(4) N(1) . . . . -178.3(2) ?
    C(4) N(3) N(4) C(11) . . . . 178.29(19) ?
    N(3) N(4) C(11) C(12) . . . . 173.2(2) ?
    N(3) N(4) C(11) C(16) . . . . -8.3(3) ?
    N(2) C(5) C(6) C(7) . . . . -179.2(2) ?
    N(2) C(5) C(10) C(9) . . . . 179.3(2) ?
    C(6) C(5) C(10) C(9) . . . .  0.0(3) ?
    C(10) C(5) C(6) C(7) . . . . 0.1(2) ?
    C(5) C(6) C(7) C(8) . . . . -0.3(3) ?
    C(6) C(7) C(8) C(9) . . . . 0.4(4) ?
    C(7) C(8) C(9) C(10) . . . . -0.3(4) ?
    C(8) C(9) C(10) C(5) . . . . 0.1(3) ?
    N(4) C(11) C(12) C(13) . . . . 178.3(2) ?
    N(4) C(11) C(16) C(15) . . . . -178.3(2) ?
    C(12) C(11) C(16) C(15) . . . . 0.1(3) ?
    C(16) C(11) C(12) C(13) . . . . -0.3(3) ?
    C(11) C(12) C(13) C(14) . . . . 0.4(4) ?
    C(12) C(13) C(14) C(15) . . . . -0.3(4) ?
    C(13) C(14) C(15) C(16) . . . . 0.1(3) ?
    C(14) C(15) C(16) C(11) . . . .  0.0(3) ?
