# Supplementary material for: (1,5-Diphenyl­thio­carbazonato-κS)trimethyl­tin(IV)
Source: Acta Crystallogr Sect E Struct Rep Online. 2012 Nov 24;68(Pt 12):m1518. doi: 10.1107/S1600536812047216 (PMC3588764; doi:10.1107/S1600536812047216)
Supplement: Supplementary file 2 [file e-68-m1518-Isup2.hkl]

# 
# h,k,l, Fc-squared, Fo-squared, sigma(Fo-squared) and status flag 
# 
data_I
_shelx_title '  Aqu43_in_P21/n' 
_shelx_refln_list_code          4 
_shelx_F_calc_maximum      305.54 
_exptl_crystal_F_000       840.00 
_reflns_d_resolution_high  0.7701 
 
loop_ 
 _symmetry_equiv_pos_as_xyz 
 'x, y, z' 
 '-x+1/2, y+1/2, -z+1/2' 
 '-x, -y, -z' 
 'x-1/2, -y-1/2, z-1/2' 
 
_cell_length_a    11.1058 
_cell_length_b     7.2672 
_cell_length_c    22.5024 
_cell_angle_alpha  90.000 
_cell_angle_beta  101.012 
_cell_angle_gamma  90.000 
 
_shelx_F_squared_multiplier     1.000 
 
loop_ 
 _refln_index_h 
 _refln_index_k 
 _refln_index_l 
 _refln_F_squared_calc 
 _refln_F_squared_meas 
 _refln_F_squared_sigma 
 _refln_observed_status 
   2   0   0    29027.15    29291.54    229.24 o 
   4   0   0      443.58      376.37     18.69 o 
   6   0   0    22957.15    24391.90    270.72 o 
   8   0   0     1454.68     1523.76     48.82 o 
  10   0   0     1592.57     1484.79     56.74 o 
  12   0   0     2576.71     2657.86    107.59 o 
  14   0   0      292.67      285.60     38.63 o 
   1   1   0     3972.77     4165.73     39.45 o 
   2   1   0    42459.23    41388.89    314.20 o 
   3   1   0     1645.15     1685.52     35.33 o 
   4   1   0    15458.27    15129.16    201.39 o 
   5   1   0        6.21        9.86      8.92 o 
   6   1   0     1284.04     1392.94     38.38 o 
   7   1   0        3.72       -0.72     10.55 o 
   8   1   0     5187.24     4913.20     65.30 o 
   9   1   0      138.41      131.23     24.29 o 
  10   1   0     1659.48     1753.18     66.51 o 
  11   1   0       98.09       83.92     25.29 o 
  12   1   0       77.02       78.33     22.09 o 
  13   1   0      141.25      137.58     40.35 o 
  14   1   0     1085.11     1116.62     81.90 o 
   1   2   0        3.32       12.86      7.14 o 
   2   2   0       20.79       14.36      8.60 o 
   3   2   0     2850.72     2902.13     58.77 o 
   4   2   0     5293.54     5248.90     99.01 o 
   5   2   0      417.60      363.01     17.82 o 
   6   2   0    18746.40    18895.70    303.25 o 
   7   2   0        1.01      -12.35     12.35 o 
   8   2   0      890.10      882.20     45.37 o 
   9   2   0       65.59       53.90     16.41 o 
  10   2   0      821.52      788.46     49.15 o 
  11   2   0       12.81       29.57     12.94 o 
  12   2   0     1597.16     1609.83     64.83 o 
  13   2   0       70.72      112.14     29.72 o 
   1   3   0     3040.88     2926.24     53.67 o 
   2   3   0    14035.99    14770.22    148.68 o 
   3   3   0        0.00       37.75      8.81 o 
   4   3   0     7494.95     7290.51    132.79 o 
   5   3   0     3143.48     3227.55     80.97 o 
   6   3   0     2911.21     2723.28     76.17 o 
   7   3   0     2031.94     1983.60     50.36 o 
   8   3   0     6023.82     6126.29    144.50 o 
   9   3   0        0.06        9.05     15.04 o 
  10   3   0     2556.38     2647.12    101.93 o 
  11   3   0      222.04      202.94     31.48 o 
  12   3   0      153.41      153.67     36.22 o 
  13   3   0      744.14      741.69     58.55 o 
   0   4   0    15797.73    16178.54    236.14 o 
   1   4   0      951.87      862.87     27.77 o 
   2   4   0       16.14       31.68     10.29 o 
   3   4   0     3591.21     3725.67     85.76 o 
   4   4   0     1875.45     1944.18     57.33 o 
   5   4   0      201.35      197.70     22.28 o 
   6   4   0     5409.45     5355.80    140.14 o 
   7   4   0      293.47      302.44     33.48 o 
   8   4   0       27.23       46.28     13.27 o 
   9   4   0     1840.85     1813.33     55.85 o 
  10   4   0      404.14      359.44     42.51 o 
  11   4   0      626.19      629.21     50.02 o 
  12   4   0      722.82      672.75     46.30 o 
   1   5   0     2126.23     2016.52     49.15 o 
   2   5   0     4536.63     4698.49    108.30 o 
   3   5   0      380.97      407.62     15.10 o 
   4   5   0     3164.54     2979.90     84.76 o 
   5   5   0     3084.59     2988.60     94.26 o 
   6   5   0      422.11      407.36     27.34 o 
   7   5   0     3078.49     3150.28    101.93 o 
   8   5   0     1402.84     1425.61     53.97 o 
   9   5   0       19.87       31.74     22.13 o 
  10   5   0      300.70      320.39     36.98 o 
  11   5   0      218.19      151.13     37.29 o 
  12   5   0       18.10        3.27     25.43 o 
   0   6   0    11008.86    11350.17    221.41 o 
   1   6   0     1080.65     1036.51     45.58 o 
   2   6   0     1507.13     1541.06     55.26 o 
   3   6   0     2928.11     3015.00     91.08 o 
   4   6   0        6.36       -7.46      9.43 o 
   5   6   0      447.33      464.75     23.55 o 
   6   6   0      850.76      835.05     31.98 o 
   7   6   0        2.95       27.05     16.47 o 
   8   6   0        6.25        6.21     20.38 o 
   9   6   0      727.83      810.24     59.30 o 
  10   6   0      160.14      194.18     35.97 o 
   1   7   0     3440.70     3422.33     97.98 o 
   2   7   0      874.50      951.63     49.07 o 
   3   7   0      160.77      149.92     26.22 o 
   4   7   0      289.21      319.94     23.79 o 
   5   7   0      194.38      201.93     21.45 o 
   6   7   0       39.70       75.96     17.98 o 
   7   7   0      519.42      570.67     33.59 o 
   8   7   0      322.58      303.13     41.65 o 
   9   7   0       48.34       26.80     19.82 o 
   0   8   0      617.90      592.61     38.19 o 
   1   8   0      452.36      469.97     36.88 o 
   2   8   0        6.92       -3.12     17.06 o 
   3   8   0     1425.19     1456.89     70.09 o 
   4   8   0      168.19      147.56     31.39 o 
   5   8   0      247.90      239.25     36.48 o 
   6   8   0      346.05      319.16     42.33 o 
   7   8   0        8.74       41.01     25.63 o 
   1   9   0      518.65      514.60     40.28 o 
   2   9   0       65.72       51.36     25.23 o 
   3   9   0       16.37       18.85     23.09 o 
   4   9   0        0.98       29.33     27.87 o 
 -13   0   1     1392.68     1479.57     89.17 o 
 -11   0   1       98.87      139.88     24.66 o 
  -9   0   1     1120.74     1114.91     49.03 o 
  -7   0   1    11693.62    11395.95    202.64 o 
  -5   0   1     2985.13     3134.00     61.83 o 
  -3   0   1     9235.70     9561.58     85.40 o 
   3   0   1     3158.33     3132.49     53.03 o 
   5   0   1     2152.38     1981.10     46.76 o 
   7   0   1     1614.48     1454.49     48.65 o 
   9   0   1     4360.44     4368.02    123.30 o 
  11   0   1     3486.12     3587.40    129.02 o 
  13   0   1      586.66      549.32     51.44 o 
 -14   1   1        0.06        1.00     18.46 o 
 -13   1   1        2.03      -22.53     22.53 o 
 -12   1   1        6.98      -20.48     20.48 o 
 -11   1   1     1408.43     1360.15     68.74 o 
 -10   1   1        0.50       11.12     15.41 o 
  -9   1   1     2363.45     2533.77     65.52 o 
  -8   1   1       34.70       28.18     15.26 o 
  -7   1   1       98.34      133.20     17.37 o 
  -6   1   1       72.74       66.20     15.10 o 
  -5   1   1    20570.72    20501.59    274.54 o 
  -4   1   1     1631.74     1594.05     39.21 o 
  -3   1   1    21541.23    21269.70    248.48 o 
  -2   1   1     2574.46     2736.74     40.81 o 
  -1   1   1      213.56      237.91      8.99 o 
   1   1   1     2747.51     2608.35     20.28 o 
   2   1   1      186.48      217.87     13.52 o 
   3   1   1     6722.70     6720.77     99.23 o 
   4   1   1      222.21      241.99     15.62 o 
   5   1   1      914.05     1006.61     35.17 o 
   6   1   1      183.26      202.34     18.44 o 
   7   1   1     4314.86     4056.08    101.13 o 
   8   1   1      845.86      879.32     44.34 o 
   9   1   1     2063.19     1983.01     50.82 o 
  10   1   1      775.58      831.22     45.62 o 
  11   1   1      165.73      167.52     19.43 o 
  12   1   1      160.39      167.93     34.11 o 
  13   1   1     2341.72     2441.56    100.24 o 
 -13   2   1     1440.22     1414.92     64.97 o 
 -12   2   1       99.20       97.70     18.08 o 
 -11   2   1      237.85      229.18     27.04 o 
 -10   2   1       88.55      135.17     22.24 o 
  -9   2   1     1249.97     1250.83     51.60 o 
  -8   2   1      256.79      288.30     27.69 o 
  -7   2   1    10524.57     9931.23    204.33 o 
  -6   2   1     2627.33     2786.88     70.86 o 
  -5   2   1     2522.86     2519.05     64.49 o 
  -4   2   1     6246.68     6682.64    111.44 o 
  -3   2   1     5222.54     5208.34     81.82 o 
  -2   2   1     3777.31     3956.67     60.18 o 
  -1   2   1    20946.16    21420.51    182.57 o 
   0   2   1     7768.60     8037.47     96.56 o 
   1   2   1      229.96      209.58     13.93 o 
   2   2   1    10712.72    11080.36    135.72 o 
   3   2   1    19066.60    19242.31    238.38 o 
   4   2   1     1229.13     1249.18     25.98 o 
   5   2   1    12745.39    12775.80    205.29 o 
   6   2   1       68.13       64.87     13.63 o 
   7   2   1     7989.28     8041.28    155.17 o 
   8   2   1      856.94      882.48     41.92 o 
   9   2   1      963.48      908.54     49.80 o 
  10   2   1       14.09       11.47     12.82 o 
  11   2   1     1332.02     1319.61     64.02 o 
  12   2   1      231.21      326.71     35.11 o 
  13   2   1      119.79      135.72     24.71 o 
 -13   3   1       93.26       73.49     34.26 o 
 -12   3   1      203.95      187.85     33.17 o 
 -11   3   1     2745.34     2807.18    108.77 o 
 -10   3   1        4.69       33.08     15.83 o 
  -9   3   1     5164.59     5149.54    145.28 o 
  -8   3   1      723.80      647.08     42.51 o 
  -7   3   1     1471.71     1558.84     56.51 o 
  -6   3   1     1574.94     1709.71     56.05 o 
  -5   3   1     3823.05     3816.21     90.10 o 
  -4   3   1      289.79      263.52     21.98 o 
  -3   3   1     6408.57     6732.55    101.60 o 
  -2   3   1     2145.00     2193.45     33.99 o 
  -1   3   1      496.98      537.19     18.92 o 
   0   3   1     2426.22     2357.71     40.42 o 
   1   3   1     7273.71     7120.32    109.66 o 
   2   3   1     2132.12     2168.98     32.55 o 
   3   3   1     7290.56     7184.03     95.11 o 
   4   3   1     2270.59     2294.12     60.37 o 
   5   3   1        1.00       10.37     11.05 o 
   6   3   1     1430.77     1523.93     51.06 o 
   7   3   1     2590.18     2613.38     73.71 o 
   8   3   1       55.68       52.88     18.61 o 
   9   3   1     2261.15     2295.58     77.87 o 
  10   3   1      468.47      437.03     39.95 o 
  11   3   1        2.62        5.37     19.12 o 
  12   3   1       95.43       96.29     21.11 o 
  13   3   1      551.13      488.29     55.54 o 
 -12   4   1       70.81      132.77     38.33 o 
 -11   4   1      284.89      272.69     37.50 o 
 -10   4   1     1790.58     1892.41     69.95 o 
  -9   4   1      626.85      595.07     35.63 o 
  -8   4   1     1291.69     1262.85     56.36 o 
  -7   4   1     4581.72     4766.09    113.19 o 
  -6   4   1       64.20       60.42     18.80 o 
  -5   4   1      919.87      899.12     43.47 o 
  -4   4   1     1192.76     1208.32     33.08 o 
  -3   4   1     2166.19     2120.03     35.27 o 
  -2   4   1       81.26      100.71     15.39 o 
  -1   4   1    12104.70    12649.97    179.30 o 
   0   4   1     3451.86     3428.18     69.98 o 
   1   4   1      559.85      585.65     26.21 o 
   2   4   1     4082.89     4021.95     62.54 o 
   3   4   1     6506.80     6485.88     83.70 o 
   4   4   1      270.89      262.17     23.85 o 
   5   4   1     5431.57     5430.54     91.89 o 
   6   4   1      718.07      742.53     51.74 o 
   7   4   1     4271.11     4292.53    120.50 o 
   8   4   1     1324.40     1306.56     53.78 o 
   9   4   1      481.67      411.06     36.15 o 
  10   4   1      163.54      169.67     38.18 o 
  11   4   1      613.32      638.85     53.10 o 
  12   4   1      121.50      121.52     32.92 o 
 -12   5   1      436.07      425.35     42.94 o 
 -11   5   1      151.99      152.66     33.54 o 
 -10   5   1       24.92       16.55     20.00 o 
  -9   5   1      375.09      364.82     43.61 o 
  -8   5   1     1465.47     1528.79     73.75 o 
  -7   5   1        2.40       32.77     17.59 o 
  -6   5   1     6054.20     6409.89    165.37 o 
  -5   5   1     3209.05     3250.79     99.02 o 
  -4   5   1       21.51       40.82     11.53 o 
  -3   5   1     3784.74     3729.43     96.84 o 
  -2   5   1     1785.60     1745.54     47.95 o 
  -1   5   1       52.26       66.55     13.25 o 
   0   5   1     2733.56     2701.97     63.06 o 
   1   5   1     1469.29     1476.37     47.08 o 
   2   5   1      394.07      379.61     16.78 o 
   3   5   1     1404.30     1345.39     51.49 o 
   4   5   1     4372.05     4275.00    112.80 o 
   5   5   1       26.07       61.79     13.97 o 
   6   5   1     2950.00     3060.00    102.13 o 
   7   5   1      403.01      415.28     40.13 o 
   8   5   1       38.13       63.51     16.52 o 
   9   5   1      280.29      309.89     35.58 o 
  10   5   1      236.32      246.86     31.33 o 
  11   5   1       61.03       40.61     28.87 o 
 -11   6   1      112.86      -10.15     20.31 o 
 -10   6   1      651.55      610.57     55.97 o 
  -9   6   1       45.96       23.90     25.58 o 
  -8   6   1      263.87      212.29     27.32 o 
  -7   6   1      894.82      880.02     37.67 o 
  -6   6   1      318.98      371.69     33.17 o 
  -5   6   1      235.80      313.01     28.85 o 
  -4   6   1     3708.40     3506.18     86.78 o 
  -3   6   1      714.66      735.51     28.17 o 
  -2   6   1      683.89      747.78     38.45 o 
  -1   6   1     3068.87     3102.47     90.27 o 
   0   6   1      777.95      794.68     34.91 o 
   1   6   1     1091.44     1028.21     38.18 o 
   2   6   1     2000.55     2046.47     58.85 o 
   3   6   1       71.65       85.61     12.64 o 
   4   6   1      217.91      249.71     17.25 o 
   5   6   1       63.76       46.08     14.56 o 
   6   6   1      468.82      424.73     33.51 o 
   7   6   1       73.39       94.81     26.74 o 
   8   6   1      544.89      584.73     42.14 o 
   9   6   1      578.12      539.41     50.79 o 
  10   6   1       38.99       35.03     27.12 o 
  -9   7   1       52.53       69.50     35.43 o 
  -8   7   1      904.55      961.25     63.41 o 
  -7   7   1       11.98       12.19     23.34 o 
  -6   7   1     3442.67     3496.62    125.85 o 
  -5   7   1      644.62      676.88     32.46 o 
  -4   7   1       99.70      125.65     28.51 o 
  -3   7   1      310.93      277.61     19.27 o 
  -2   7   1     3056.93     3158.07     96.10 o 
  -1   7   1        4.57       10.46     15.41 o 
   0   7   1     3428.38     3517.59    107.59 o 
   1   7   1      317.69      312.91     29.02 o 
   2   7   1       46.15       70.47     22.20 o 
   3   7   1      142.68      138.72     21.19 o 
   4   7   1     1028.13     1086.68     56.67 o 
   5   7   1       25.94       26.94     18.63 o 
   6   7   1      324.98      310.44     33.45 o 
   7   7   1      229.00      190.21     34.23 o 
   8   7   1      347.73      352.80     42.51 o 
   9   7   1       47.36      119.74     31.10 o 
  -7   8   1      152.20      142.99     36.17 o 
  -6   8   1      531.38      428.02     50.73 o 
  -5   8   1      138.08      188.86     34.60 o 
  -4   8   1     2664.04     2626.47    102.14 o 
  -3   8   1        5.00        4.99     17.75 o 
  -2   8   1      562.70      564.83     33.12 o 
  -1   8   1        1.03        6.20     14.69 o 
   0   8   1      679.64      629.34     35.80 o 
   1   8   1       23.03       32.13     23.08 o 
   2   8   1     1607.35     1628.97     70.69 o 
   3   8   1      339.22      308.19     36.85 o 
   4   8   1      248.73      254.70     26.21 o 
   5   8   1      221.27      234.38     35.88 o 
   6   8   1      162.01      129.42     31.97 o 
   7   8   1       84.19       84.11     33.00 o 
  -4   9   1       16.57        5.84     19.68 o 
  -3   9   1        0.28       10.90     21.84 o 
  -2   9   1      731.49      707.17     51.95 o 
  -1   9   1       19.17        7.91     17.74 o 
   0   9   1      495.68      517.53     37.23 o 
   1   9   1      103.00       89.99     32.79 o 
   2   9   1      156.01      130.41     34.27 o 
   3   9   1        9.83       -5.96     21.43 o 
   4   9   1      977.22      990.25     63.74 o 
 -14   0   2      783.10      828.94     61.86 o 
 -12   0   2      489.33      545.38     41.34 o 
 -10   0   2     1816.01     1706.07     64.46 o 
  -8   0   2     8509.86     8559.19    128.60 o 
  -6   0   2      236.11      413.01     23.46 o 
  -4   0   2     9335.31     9599.92    131.35 o 
  -2   0   2    56532.88    54399.95    395.75 o 
   2   0   2    18585.23    18609.45    191.20 o 
   4   0   2     9210.46     9354.03    119.38 o 
   6   0   2      938.65      874.88     28.59 o 
   8   0   2    10400.45    10410.21    195.82 o 
  10   0   2     6127.09     6166.29    175.73 o 
  12   0   2      417.38      375.49     51.74 o 
 -14   1   2        1.91       -6.05     21.06 o 
 -13   1   2       26.90       33.87     24.50 o 
 -12   1   2     1391.94     1346.46     72.73 o 
 -11   1   2      123.68      138.16     16.52 o 
 -10   1   2     1640.89     1662.22     63.73 o 
  -9   1   2      243.82      267.76     26.52 o 
  -8   1   2      327.95      328.59     25.63 o 
  -7   1   2      439.94      453.67     23.71 o 
  -6   1   2    12306.65    11819.59    200.91 o 
  -5   1   2      184.95      163.24     15.56 o 
  -4   1   2     7300.83     7492.46    106.89 o 
  -3   1   2     2249.82     2478.35     44.74 o 
  -2   1   2      134.21      132.10      7.66 o 
  -1   1   2     1369.30     1456.77     24.37 o 
   0   1   2     5481.79     5349.75     37.76 o 
   1   1   2     1558.71     1767.67     11.90 o 
   2   1   2      284.50      230.08     14.26 o 
   3   1   2        1.32        6.30      4.94 o 
   4   1   2     3736.75     3456.62     55.27 o 
   5   1   2      254.06      249.55     17.66 o 
   6   1   2    10766.94    10981.86    194.93 o 
   7   1   2     1072.74     1027.58     32.15 o 
   8   1   2     1591.85     1484.35     49.83 o 
   9   1   2      667.43      640.40     31.66 o 
  10   1   2      537.84      544.44     44.63 o 
  11   1   2      439.42      432.79     41.35 o 
  12   1   2     1680.98     1715.28     84.44 o 
  13   1   2       28.96       22.07     22.45 o 
 -13   2   2        3.62       28.01     22.58 o 
 -12   2   2      735.00      769.91     46.51 o 
 -11   2   2       19.69       21.28     18.96 o 
 -10   2   2      568.00      556.81     41.00 o 
  -9   2   2        0.07       -4.60     11.97 o 
  -8   2   2     4699.01     4775.16    105.72 o 
  -7   2   2      379.32      287.45     25.55 o 
  -6   2   2       46.58       55.61     15.94 o 
  -5   2   2     2530.08     2627.90     55.54 o 
  -4   2   2     6065.00     5863.85     91.81 o 
  -3   2   2     3410.28     3751.27     30.09 o 
  -2   2   2    20353.06    20457.45    228.98 o 
  -1   2   2     7734.58     8393.20     86.67 o 
   0   2   2       96.95      103.88     11.39 o 
   1   2   2     5645.11     5931.06     84.27 o 
   2   2   2    15498.77    15779.53    199.18 o 
   3   2   2      145.10      148.02      9.28 o 
   4   2   2    13519.34    13731.93    219.56 o 
   5   2   2      484.50      478.66     27.88 o 
   6   2   2     1822.52     1704.24     57.08 o 
   7   2   2        9.54       53.37     14.21 o 
   8   2   2     3513.94     3476.80     99.22 o 
   9   2   2       16.89       17.87     18.26 o 
  10   2   2     2023.85     1982.88     89.03 o 
  11   2   2      149.70      152.44     27.49 o 
  12   2   2        2.86        6.60     12.47 o 
  13   2   2       68.46       63.07     26.67 o 
 -13   3   2      117.15      177.49     32.79 o 
 -12   3   2     1676.00     1708.23     86.55 o 
 -11   3   2       37.08       34.62     23.45 o 
 -10   3   2     2440.79     2549.09     94.09 o 
  -9   3   2      727.39      662.20     37.24 o 
  -8   3   2      277.52      272.47     23.07 o 
  -7   3   2     1459.18     1485.50     58.59 o 
  -6   3   2     4246.57     4265.98     86.80 o 
  -5   3   2      416.05      332.48     24.81 o 
  -4   3   2     2503.83     2667.36     50.00 o 
  -3   3   2     4253.94     4326.43     47.95 o 
  -2   3   2     2027.37     2026.17     42.71 o 
  -1   3   2     2131.33     2330.51     44.75 o 
   0   3   2     9635.24     9754.76    132.50 o 
   1   3   2        7.79       45.06     11.90 o 
   2   3   2    11712.43    11973.96    132.76 o 
   3   3   2     2495.03     2515.75     31.07 o 
   4   3   2       10.43        8.27      2.11 o 
   5   3   2      871.70      943.10     23.59 o 
   6   3   2     3906.20     3933.72     71.79 o 
   7   3   2      631.29      615.99     35.26 o 
   8   3   2      517.12      490.43     28.27 o 
   9   3   2      728.85      751.80     45.77 o 
  10   3   2      137.56      109.55     21.13 o 
  11   3   2      296.46      298.54     36.93 o 
  12   3   2      870.00      879.31     63.88 o 
  13   3   2      100.19      108.28     31.20 o 
 -12   4   2      119.52       75.84     29.38 o 
 -11   4   2      893.86      878.71     55.82 o 
 -10   4   2      425.57      433.75     31.13 o 
  -9   4   2      349.30      289.14     27.21 o 
  -8   4   2     2171.40     2252.49     78.78 o 
  -7   4   2      102.17      134.84     22.70 o 
  -6   4   2        2.09        2.96      9.33 o 
  -5   4   2      286.59      286.41     16.43 o 
  -4   4   2     4204.00     4067.85     81.28 o 
  -3   4   2      396.56      357.09     13.48 o 
  -2   4   2     7391.54     7435.03    136.31 o 
  -1   4   2     7652.10     6993.52    111.43 o 
   0   4   2       19.22       43.38      9.79 o 
   1   4   2     7674.56     7763.61    139.45 o 
   2   4   2     4076.90     3886.39     82.84 o 
   3   4   2      900.68      951.11     37.90 o 
   4   4   2     5177.25     5046.43    113.36 o 
   5   4   2      892.02      908.72     25.20 o 
   6   4   2      126.31      167.96     15.18 o 
   7   4   2     1440.32     1518.13     44.74 o 
   8   4   2     1757.65     1777.27     51.91 o 
   9   4   2       81.33       82.43     24.98 o 
  10   4   2     1015.32     1024.67     57.41 o 
  11   4   2      251.71      293.14     33.19 o 
  12   4   2        4.25       17.87     18.93 o 
 -12   5   2      379.91      384.29     44.57 o 
 -11   5   2        1.25       -0.86     20.50 o 
 -10   5   2      242.00      284.51     34.53 o 
  -9   5   2     1040.82     1024.71     58.16 o 
  -8   5   2      156.10      190.24     26.91 o 
  -7   5   2     1197.98     1192.22     62.05 o 
  -6   5   2     5342.84     5490.76    146.66 o 
  -5   5   2      236.66      235.61     29.01 o 
  -4   5   2     4031.53     4029.00    105.41 o 
  -3   5   2     3078.05     3045.91     77.75 o 
  -2   5   2       28.34       30.26     12.32 o 
  -1   5   2     1776.93     1827.58     47.01 o 
   0   5   2     1125.93     1052.42     39.40 o 
   1   5   2      833.01      753.84     29.27 o 
   2   5   2     1173.41     1175.12     32.39 o 
   3   5   2     4278.29     4447.21    118.97 o 
   4   5   2      698.13      707.64     25.53 o 
   5   5   2     2506.04     2537.18     75.00 o 
   6   5   2     3155.41     3190.28    103.78 o 
   7   5   2      172.73      203.84     24.82 o 
   8   5   2      331.67      312.46     36.39 o 
   9   5   2      649.99      601.42     49.91 o 
  10   5   2      122.38      118.08     40.66 o 
  11   5   2      130.35      140.55     37.21 o 
 -11   6   2      671.18      718.26     59.40 o 
 -10   6   2      304.61      323.05     41.48 o 
  -9   6   2       69.70       83.38     37.25 o 
  -8   6   2      772.96      674.67     56.19 o 
  -7   6   2      884.48      847.00     34.99 o 
  -6   6   2        0.91       -6.04     13.54 o 
  -5   6   2     1545.09     1468.34     61.48 o 
  -4   6   2     1168.28     1209.11     55.64 o 
  -3   6   2      313.30      300.38     22.79 o 
  -2   6   2     2697.25     2627.49     79.58 o 
  -1   6   2     2641.77     2760.55     73.01 o 
   0   6   2      221.89      222.13     24.26 o 
   1   6   2     3689.61     3854.29     88.97 o 
   2   6   2      382.19      476.35     33.64 o 
   3   6   2       53.71       61.82     19.85 o 
   4   6   2      465.38      456.55     35.11 o 
   5   6   2     1640.64     1676.68     70.56 o 
   6   6   2       36.10       69.36     17.19 o 
   7   6   2     2736.13     2863.85    111.05 o 
   8   6   2     1157.92     1072.06     61.81 o 
   9   6   2      153.92      167.02     31.33 o 
  10   6   2      729.36      695.19     58.06 o 
  -9   7   2      923.73     1007.37     69.31 o 
  -8   7   2       10.88       23.66     28.16 o 
  -7   7   2      608.75      684.30     50.70 o 
  -6   7   2      555.13      636.37     47.88 o 
  -5   7   2      237.43      231.81     20.25 o 
  -4   7   2      232.91      234.59     19.51 o 
  -3   7   2     2443.83     2554.47     98.94 o 
  -2   7   2       12.57       18.80     17.45 o 
  -1   7   2     1808.54     1786.83     57.38 o 
   0   7   2      485.52      460.97     34.53 o 
   1   7   2       32.47       40.97     18.34 o 
   2   7   2       43.58       79.42     19.83 o 
   3   7   2     1226.80     1264.61     56.17 o 
   4   7   2      171.62      193.71     34.16 o 
   5   7   2      627.35      642.20     45.90 o 
   6   7   2      637.44      597.76     48.60 o 
   7   7   2      611.48      639.13     45.47 o 
   8   7   2       49.23      131.86     31.35 o 
   9   7   2     1144.53     1196.05     74.60 o 
  -7   8   2      389.72      381.73     48.55 o 
  -6   8   2        1.38       27.18     21.12 o 
  -5   8   2     1017.06     1069.50     61.94 o 
  -4   8   2        2.22      -19.98     19.98 o 
  -3   8   2      543.27      533.80     44.33 o 
  -2   8   2      109.11      131.09     17.30 o 
  -1   8   2      261.31      254.85     28.18 o 
   0   8   2       12.20       31.52     15.49 o 
   1   8   2      802.24      835.75     49.10 o 
   2   8   2      200.90      237.76     32.20 o 
   3   8   2       20.88       44.85     18.16 o 
   4   8   2      188.97      296.74     38.73 o 
   5   8   2      628.87      561.81     39.67 o 
   6   8   2       75.40       61.74     36.76 o 
   7   8   2      941.11      934.11     67.80 o 
  -4   9   2       82.02      104.71     31.22 o 
  -3   9   2      950.61      965.90     72.13 o 
  -2   9   2       53.87       94.27     26.29 o 
  -1   9   2      463.24      531.14     50.58 o 
   0   9   2      172.44      153.36     19.88 o 
   1   9   2       31.48       20.67     27.37 o 
   2   9   2       21.85       11.62     17.32 o 
   3   9   2      958.87      938.32     63.03 o 
 -13   0   3       10.02        1.14     19.68 o 
 -11   0   3     3292.74     3369.23    108.76 o 
  -9   0   3     8431.69     8620.95    191.27 o 
  -7   0   3     5896.37     6090.92    123.13 o 
  -5   0   3     8605.76     8965.36    142.36 o 
  -3   0   3     9102.06     8857.68     90.46 o 
  -1   0   3     6135.56     6392.97     43.52 o 
   3   0   3     2956.80     2942.25     42.45 o 
   5   0   3       66.29       58.61     10.00 o 
   7   0   3    13408.46    13264.44    262.00 o 
   9   0   3     4231.16     4313.13    126.73 o 
  11   0   3      155.89      142.35     29.65 o 
  13   0   3      586.42      556.95     54.37 o 
 -14   1   3       39.99       50.59     26.53 o 
 -13   1   3     1334.98     1347.07     71.64 o 
 -12   1   3      472.87      460.46     43.14 o 
 -11   1   3      814.70      828.73     50.63 o 
 -10   1   3      907.13      863.74     54.94 o 
  -9   1   3      650.80      738.66     37.17 o 
  -8   1   3      668.47      709.18     36.89 o 
  -7   1   3    15894.26    16045.49    236.74 o 
  -6   1   3        1.73       13.89      8.62 o 
  -5   1   3    30717.64    31261.95    387.11 o 
  -4   1   3        0.43        2.93      8.78 o 
  -3   1   3     7425.92     7444.92     96.40 o 
  -2   1   3      162.02      149.40      4.41 o 
  -1   1   3    31918.20    31917.40    240.40 o 
   0   1   3     1814.36     1708.47     25.09 o 
   1   1   3    47314.93    46630.81    399.75 o 
   2   1   3      575.07      626.29     20.33 o 
   3   1   3     6722.25     6852.50     95.80 o 
   4   1   3       41.24       54.59      8.42 o 
   5   1   3    15868.32    15547.08    194.04 o 
   6   1   3      359.64      286.20     19.15 o 
   7   1   3     2171.35     2079.03     53.37 o 
   8   1   3     1099.77     1155.83     41.72 o 
   9   1   3      652.14      645.38     35.18 o 
  10   1   3      376.55      342.42     31.21 o 
  11   1   3     2203.02     2260.03     73.45 o 
  12   1   3      122.43      132.00     33.51 o 
  13   1   3      383.89      330.91     33.72 o 
 -14   2   3       36.63       45.43     24.10 o 
 -13   2   3      149.69      146.28     38.72 o 
 -12   2   3      350.03      359.34     39.03 o 
 -11   2   3     1073.83     1088.75     52.00 o 
 -10   2   3        3.11        2.78     13.80 o 
  -9   2   3     2847.11     2925.54     90.97 o 
  -8   2   3      976.48      946.38     36.59 o 
  -7   2   3      207.79      244.93     24.76 o 
  -6   2   3      971.44      969.19     36.08 o 
  -5   2   3    15395.69    16101.44    264.73 o 
  -4   2   3     1792.30     1824.83     36.61 o 
  -3   2   3    15088.88    14904.95    203.10 o 
  -2   2   3       46.81       67.30     11.05 o 
  -1   2   3      677.06      833.58     23.54 o 
   0   2   3      351.52      352.36     10.48 o 
   1   2   3    93357.04    87015.28    878.72 o 
   2   2   3     1447.48     1624.72     37.44 o 
   3   2   3    13952.27    14102.98    196.68 o 
   4   2   3     3696.69     3670.19     73.63 o 
   5   2   3     1582.36     1508.88     46.78 o 
   6   2   3     3636.21     3907.39     94.58 o 
   7   2   3     8329.27     8327.07    173.40 o 
   8   2   3     1017.55     1072.66     46.61 o 
   9   2   3     2443.84     2460.88     63.96 o 
  10   2   3       54.26       84.72     21.13 o 
  11   2   3        7.71        2.99     11.48 o 
  12   2   3       50.68       47.25     27.25 o 
  13   2   3     1089.87     1150.28     75.63 o 
 -13   3   3     1071.46     1064.92     56.98 o 
 -12   3   3      293.53      239.74     38.73 o 
 -11   3   3     1012.08     1065.19     51.51 o 
 -10   3   3      642.29      659.84     45.13 o 
  -9   3   3       14.67       13.46     17.97 o 
  -8   3   3      490.67      512.91     35.67 o 
  -7   3   3     3253.91     3334.29     91.52 o 
  -6   3   3     1024.76      980.54     34.53 o 
  -5   3   3     3504.78     3379.45     59.75 o 
  -4   3   3     1894.43     1827.20     22.36 o 
  -3   3   3     7783.74     7758.10     83.77 o 
  -2   3   3     1604.19     1805.60     37.89 o 
  -1   3   3    21662.65    21965.95    293.89 o 
   0   3   3     1669.26     1635.09     29.91 o 
   1   3   3    13653.07    13888.15    200.64 o 
   2   3   3     3004.40     3104.67     39.71 o 
   3   3   3     1970.14     2309.01     32.71 o 
   4   3   3     1121.80     1054.05     37.28 o 
   5   3   3     3088.28     2796.87     66.64 o 
   6   3   3       82.57       68.51     18.21 o 
   7   3   3       24.90       54.21     17.02 o 
   8   3   3     1003.97     1072.25     50.15 o 
   9   3   3     2645.50     2701.45     94.13 o 
  10   3   3      158.67      172.31     29.87 o 
  11   3   3     2090.60     2133.17     97.67 o 
  12   3   3        0.29        5.43     23.18 o 
  13   3   3      232.20      193.60     35.38 o 
 -13   4   3      100.03       74.40     35.93 o 
 -12   4   3      791.42      834.99     60.60 o 
 -11   4   3      650.70      605.61     48.36 o 
 -10   4   3      126.71       91.77     29.86 o 
  -9   4   3     1750.45     1682.23     78.01 o 
  -8   4   3      257.62      240.91     32.49 o 
  -7   4   3       76.03       73.44     21.24 o 
  -6   4   3      365.42      456.78     33.66 o 
  -5   4   3     4371.41     4424.25    106.25 o 
  -4   4   3        1.16       55.79     12.55 o 
  -3   4   3     5993.90     6016.31     83.26 o 
  -2   4   3     4391.59     4449.88     72.82 o 
  -1   4   3       41.75       68.10     13.93 o 
   0   4   3     6601.79     6611.46    119.71 o 
   1   4   3    32855.67    33359.03    421.13 o 
   2   4   3     1680.25     1861.21     53.53 o 
   3   4   3     6659.37     6775.39    138.90 o 
   4   4   3      238.40      242.93     23.68 o 
   5   4   3      521.07      515.06     33.85 o 
   6   4   3      444.57      496.87     21.80 o 
   7   4   3     5437.94     5447.65    139.85 o 
   8   4   3       44.76       50.61     22.34 o 
   9   4   3     2016.49     2078.79     79.90 o 
  10   4   3      666.94      684.72     50.39 o 
  11   4   3        0.28       -1.85     18.90 o 
  12   4   3      368.69      306.73     38.05 o 
 -12   5   3      155.63      170.28     37.79 o 
 -11   5   3      151.81      127.06     30.97 o 
 -10   5   3      172.36      246.23     32.75 o 
  -9   5   3      120.51      105.88     20.82 o 
  -8   5   3      288.88      310.39     30.02 o 
  -7   5   3     2154.31     2073.03     55.75 o 
  -6   5   3     1656.90     1675.53     70.07 o 
  -5   5   3     2186.16     2084.38     76.05 o 
  -4   5   3     3490.42     3495.85     89.79 o 
  -3   5   3      222.80      272.01     24.96 o 
  -2   5   3     1526.27     1623.45     53.44 o 
  -1   5   3     2289.59     2412.28     59.12 o 
   0   5   3      403.20      405.30     21.63 o 
   1   5   3      707.21      663.81     31.74 o 
   2   5   3     3967.82     4051.77     93.31 o 
   3   5   3     3174.26     3098.91     58.48 o 
   4   5   3     1751.65     1747.01     63.71 o 
   5   5   3     3247.75     3186.35     90.32 o 
   6   5   3       33.26       35.92     11.68 o 
   7   5   3      664.52      721.16     46.12 o 
   8   5   3      539.47      604.25     39.80 o 
   9   5   3      313.52      321.36     33.97 o 
  10   5   3       63.69       95.45     29.12 o 
  11   5   3      294.79      287.62     42.41 o 
 -11   6   3      392.91      342.86     49.04 o 
 -10   6   3       11.14       13.92     21.13 o 
  -9   6   3     1187.43     1223.32     78.29 o 
  -8   6   3      683.61      673.86     51.65 o 
  -7   6   3      765.25      764.43     44.18 o 
  -6   6   3     1075.63     1045.20     56.93 o 
  -5   6   3      115.42      106.06     13.51 o 
  -4   6   3       19.74       23.58      9.27 o 
  -3   6   3      574.84      523.79     30.93 o 
  -2   6   3     1649.16     1654.16     46.36 o 
  -1   6   3       97.26      145.38     25.66 o 
   0   6   3     1767.80     1730.65     50.07 o 
   1   6   3     2907.28     2978.21     98.33 o 
   2   6   3       30.71       84.51     18.41 o 
   3   6   3      348.88      370.49     30.91 o 
   4   6   3     1745.86     1700.96     44.15 o 
   5   6   3       18.09       20.16     18.86 o 
   6   6   3     1001.70      988.45     54.22 o 
   7   6   3     1803.99     1814.75     78.37 o 
   8   6   3      137.18      187.04     31.48 o 
   9   6   3      619.45      691.89     46.27 o 
  10   6   3      393.52      372.01     40.97 o 
  -9   7   3       21.78       66.89     29.53 o 
  -8   7   3      849.19      770.28     58.02 o 
  -7   7   3      720.61      826.61     58.61 o 
  -6   7   3      427.98      456.13     45.57 o 
  -5   7   3      465.73      566.40     44.03 o 
  -4   7   3     1700.28     1588.66     48.65 o 
  -3   7   3      112.10       97.63     25.97 o 
  -2   7   3      730.95      705.88     42.92 o 
  -1   7   3      799.28      826.18     39.33 o 
   0   7   3      316.46      316.15     23.22 o 
   1   7   3      701.15      742.20     41.77 o 
   2   7   3     2313.88     2372.11     85.74 o 
   3   7   3      283.82      267.76     32.49 o 
   4   7   3      436.54      441.44     39.39 o 
   5   7   3      509.08      479.91     43.54 o 
   6   7   3      554.35      480.85     47.10 o 
   7   7   3      130.95      113.29     39.69 o 
   8   7   3     1399.31     1492.48     83.17 o 
   9   7   3       55.62      101.26     29.14 o 
  -7   8   3        0.58       21.35     22.66 o 
  -6   8   3      609.48      663.52     50.88 o 
  -5   8   3      237.94      241.77     34.37 o 
  -4   8   3       45.55       92.57     26.22 o 
  -3   8   3      166.11      159.59     30.78 o 
  -2   8   3      595.19      662.20     45.51 o 
  -1   8   3       56.75       39.56     26.64 o 
   0   8   3      670.75      706.34     45.42 o 
   1   8   3      229.81      203.15     27.78 o 
   2   8   3       37.79       50.71     21.64 o 
   3   8   3      107.73      176.86     26.33 o 
   4   8   3     1243.91     1316.23     67.34 o 
   5   8   3       12.61      152.61     28.29 o 
   6   8   3      830.72      847.80     62.28 o 
   7   8   3       15.33       10.49     33.26 o 
  -4   9   3      860.52      854.07     64.53 o 
  -3   9   3       96.14      109.52     32.24 o 
  -2   9   3      476.06      413.10     36.65 o 
  -1   9   3      223.33      246.18     32.13 o 
   0   9   3      164.38      161.51     26.80 o 
   1   9   3      244.72      283.66     33.32 o 
   2   9   3     1116.58     1102.72     65.16 o 
   3   9   3        2.88       96.01     25.09 o 
 -14   0   4        0.09       -4.09     27.92 o 
 -12   0   4     3827.95     3825.08    127.62 o 
 -10   0   4     5258.54     5440.87    145.49 o 
  -8   0   4      631.75      571.35     39.87 o 
  -6   0   4     6725.79     6650.84    126.86 o 
  -4   0   4     7039.33     6925.21    107.43 o 
  -2   0   4     7194.07     7752.93     90.24 o 
   0   0   4    55929.40    52690.15    436.79 o 
   2   0   4    11544.54    11327.81    120.94 o 
   4   0   4      289.51      294.41     13.42 o 
   6   0   4    10293.92    10558.85    205.54 o 
   8   0   4    17517.78    17338.94    264.68 o 
  10   0   4       33.56       24.79     12.19 o 
  12   0   4      696.17      696.93     43.18 o 
 -14   1   4     1062.31     1145.77     65.45 o 
 -13   1   4      110.54      116.24     30.90 o 
 -12   1   4      801.16      893.95     52.00 o 
 -11   1   4      343.28      390.15     36.49 o 
 -10   1   4     1411.36     1398.24     68.44 o 
  -9   1   4      668.97      687.25     27.68 o 
  -8   1   4     9079.22     9132.33    156.55 o 
  -7   1   4      124.40      124.40     16.43 o 
  -6   1   4     8984.52     8967.77    140.89 o 
  -5   1   4      866.90     1097.16     30.57 o 
  -4   1   4     5045.50     4974.51     84.77 o 
  -3   1   4        1.36       -6.65      7.23 o 
  -2   1   4    17334.66    17456.22     87.22 o 
  -1   1   4      766.09      748.15      3.50 o 
   0   1   4      568.54      485.34     16.98 o 
   1   1   4    10646.41    11397.19    138.76 o 
   2   1   4      745.45      713.30     21.77 o 
   3   1   4     4090.64     4380.86     68.19 o 
   4   1   4    19999.22    19175.58    255.60 o 
   5   1   4        1.82       24.29     12.79 o 
   6   1   4     4813.50     4624.02     77.52 o 
   7   1   4      241.26      291.08     21.46 o 
   8   1   4       18.79       14.17     14.08 o 
   9   1   4      347.55      343.87     28.09 o 
  10   1   4     2884.88     2989.88     81.25 o 
  11   1   4       73.59       70.73     17.66 o 
  12   1   4      182.74      194.47     28.50 o 
  13   1   4        0.77       -3.00     20.96 o 
 -14   2   4      137.33      161.44     30.61 o 
 -13   2   4       90.31      121.43     26.47 o 
 -12   2   4     1384.10     1394.35     65.36 o 
 -11   2   4       51.72       75.71     17.23 o 
 -10   2   4     1657.98     1753.29     72.75 o 
  -9   2   4      310.38      324.46     28.72 o 
  -8   2   4        0.02        2.84     12.92 o 
  -7   2   4      858.03      919.44     30.88 o 
  -6   2   4    11970.43    11616.50    166.64 o 
  -5   2   4      872.41      907.64     32.57 o 
  -4   2   4    17860.72    18075.00    189.31 o 
  -3   2   4     1027.00     1109.41     17.04 o 
  -2   2   4     1094.86     1092.79     29.29 o 
  -1   2   4       40.74       39.47      3.61 o 
   0   2   4     6654.51     6673.07     69.78 o 
   1   2   4      208.80      179.34     16.54 o 
   2   2   4     4530.56     4261.27     73.59 o 
   3   2   4     3767.40     3854.71     45.42 o 
   4   2   4       18.13       44.06     11.38 o 
   5   2   4     1453.56     1506.02     48.82 o 
   6   2   4     3416.89     3384.35     60.28 o 
   7   2   4      215.03      169.19     27.36 o 
   8   2   4     7739.57     7909.54    193.84 o 
   9   2   4       10.59        6.00     12.42 o 
  10   2   4       55.48       29.52     23.52 o 
  11   2   4        7.46       17.55     15.24 o 
  12   2   4     1083.99     1117.81     69.54 o 
  13   2   4      114.91      153.76     31.22 o 
 -13   3   4       37.74       56.04     26.71 o 
 -12   3   4      361.77      362.48     42.56 o 
 -11   3   4      244.43      296.70     30.28 o 
 -10   3   4      309.33      251.24     34.27 o 
  -9   3   4      221.97      219.44     22.03 o 
  -8   3   4     3367.81     3231.81    104.55 o 
  -7   3   4      509.77      533.67     34.47 o 
  -6   3   4     2917.36     2970.99     60.04 o 
  -5   3   4     9265.71    10109.91    195.31 o 
  -4   3   4     6948.45     6713.30    134.19 o 
  -3   3   4     1607.91     1751.70     47.39 o 
  -2   3   4    16520.46    16284.98    156.91 o 
  -1   3   4      202.53      189.03     12.54 o 
   0   3   4     8250.26     8484.23    104.00 o 
   1   3   4    11523.12    12370.23    184.69 o 
   2   3   4      985.79     1155.08     32.33 o 
   3   3   4     2063.91     1943.52     50.00 o 
   4   3   4     4138.50     3906.65     85.41 o 
   5   3   4      366.51      318.17     12.87 o 
   6   3   4      184.67      175.70     20.77 o 
   7   3   4     1324.73     1433.45     54.75 o 
   8   3   4      159.41      124.88     27.09 o 
   9   3   4      221.30      248.79     32.66 o 
  10   3   4     3002.47     3142.71    107.45 o 
  11   3   4      108.16      103.27     31.05 o 
  12   3   4      396.51      420.19     43.14 o 
 -13   4   4      138.41      112.03     33.57 o 
 -12   4   4      556.38      574.11     53.12 o 
 -11   4   4       76.93       69.30     27.27 o 
 -10   4   4      637.05      593.37     51.41 o 
  -9   4   4     1016.15     1102.72     70.41 o 
  -8   4   4       27.55       20.04     14.01 o 
  -7   4   4      844.53      997.62     51.27 o 
  -6   4   4     4687.45     4870.67    119.40 o 
  -5   4   4      103.00       89.11      9.74 o 
  -4   4   4     5944.09     5958.77    136.70 o 
  -3   4   4     7852.40     7900.31    106.41 o 
  -2   4   4      214.25      235.90     19.61 o 
  -1   4   4     6000.70     6285.50     91.88 o 
   0   4   4     2059.90     1859.60     45.89 o 
   1   4   4      350.14      378.69     26.43 o 
   2   4   4     2592.09     2405.33     62.21 o 
   3   4   4     1295.51     1277.73     46.40 o 
   4   4   4        6.72        1.69     12.35 o 
   5   4   4      670.84      722.50     37.88 o 
   6   4   4      638.76      574.62     35.81 o 
   7   4   4      112.39      121.22     24.59 o 
   8   4   4     2049.10     2065.18     77.89 o 
   9   4   4     1160.60     1115.98     66.31 o 
  10   4   4       48.52       56.33     22.92 o 
  11   4   4      750.23      720.32     54.03 o 
  12   4   4      506.88      523.37     54.37 o 
 -12   5   4      230.86      221.30     37.41 o 
 -11   5   4      280.87      333.76     39.58 o 
 -10   5   4      107.58      188.29     30.53 o 
  -9   5   4       75.92       96.57     26.75 o 
  -8   5   4     1473.77     1433.60     71.03 o 
  -7   5   4      780.27      869.69     48.35 o 
  -6   5   4     2026.75     2089.76     65.60 o 
  -5   5   4     7612.27     7470.50    130.79 o 
  -4   5   4      906.34      926.54     44.92 o 
  -3   5   4     1526.81     1663.75     48.98 o 
  -2   5   4     2162.82     2144.37     53.75 o 
  -1   5   4      272.27      294.52     23.30 o 
   0   5   4      596.20      574.54     30.29 o 
   1   5   4     4005.37     4126.01    102.09 o 
   2   5   4      496.96      462.97     28.98 o 
   3   5   4       16.74        2.34     16.80 o 
   4   5   4     3970.20     3780.66    102.47 o 
   5   5   4      825.97      824.89     45.47 o 
   6   5   4      822.30      848.73     49.33 o 
   7   5   4     1725.50     1689.57     72.68 o 
   8   5   4       43.17       80.43     23.02 o 
   9   5   4       11.07        7.93     20.04 o 
  10   5   4      467.63      465.00     43.31 o 
  11   5   4      460.58      467.03     48.18 o 
 -11   6   4      336.81      304.19     48.28 o 
 -10   6   4      441.07      492.30     57.69 o 
  -9   6   4      977.81     1013.22     64.42 o 
  -8   6   4      119.98      211.44     38.37 o 
  -7   6   4     1510.02     1593.04     78.88 o 
  -6   6   4      272.15      261.64     30.64 o 
  -5   6   4     1221.38     1176.88     48.02 o 
  -4   6   4      262.77      186.36     31.01 o 
  -3   6   4     2111.46     2078.19     53.44 o 
  -2   6   4      575.44      677.05     38.97 o 
  -1   6   4     2279.47     2400.24     57.92 o 
   0   6   4     2373.58     2289.60     60.69 o 
   1   6   4       84.34      104.69     24.24 o 
   2   6   4     1118.83     1103.23     47.41 o 
   3   6   4     2327.11     2319.70     78.96 o 
   4   6   4       83.36      119.12     21.98 o 
   5   6   4     2169.59     2106.21     81.12 o 
   6   6   4      552.62      553.26     41.37 o 
   7   6   4       73.48      146.32     27.85 o 
   8   6   4     1095.53     1133.99     66.20 o 
   9   6   4      543.82      508.63     44.79 o 
  10   6   4        0.18      -13.06     20.16 o 
  -9   7   4      665.95      715.01     57.83 o 
  -8   7   4      352.96      375.29     40.66 o 
  -7   7   4        1.27       11.76     13.42 o 
  -6   7   4      484.92      460.42     45.38 o 
  -5   7   4     2021.09     1999.04     98.33 o 
  -4   7   4      165.21      155.16     25.08 o 
  -3   7   4      175.86      162.95     27.80 o 
  -2   7   4      453.90      470.33     36.71 o 
  -1   7   4      887.92      936.24     45.21 o 
   0   7   4       62.38      109.07     24.84 o 
   1   7   4     3750.45     3807.05    111.71 o 
   2   7   4      264.69      266.19     24.74 o 
   3   7   4      334.99      348.34     36.28 o 
   4   7   4      531.79      547.65     51.70 o 
   5   7   4      260.39      223.97     30.53 o 
   6   7   4      150.25      127.42     27.50 o 
   7   7   4     1237.58     1241.68     71.56 o 
   8   7   4       13.40       41.91     23.63 o 
  -7   8   4      919.09      996.84     67.19 o 
  -6   8   4      177.19      207.14     37.76 o 
  -5   8   4      680.73      629.59     49.89 o 
  -4   8   4      498.62      475.44     47.71 o 
  -3   8   4      691.23      586.08     59.46 o 
  -2   8   4       23.73       13.93     20.33 o 
  -1   8   4      675.41      684.58     42.86 o 
   0   8   4       41.70       36.85     15.18 o 
   1   8   4      101.51      116.10     20.04 o 
   2   8   4       14.79       33.42     26.72 o 
   3   8   4     1336.80     1400.55     66.03 o 
   4   8   4       50.20       55.43     28.93 o 
   5   8   4     1050.30     1148.22     67.89 o 
   6   8   4       88.52       67.79     24.35 o 
  -4   9   4       99.69       99.03     32.57 o 
  -3   9   4      389.66      362.24     42.18 o 
  -2   9   4      102.50       94.41     24.35 o 
  -1   9   4      139.21      141.46     27.41 o 
   0   9   4       40.71       48.69     28.26 o 
   1   9   4     1439.48     1435.97     69.83 o 
   2   9   4        6.80      -16.92     16.96 o 
   3   9   4      215.99      207.71     31.87 o 
 -13   0   5     1469.62     1514.87     76.94 o 
 -11   0   5     4454.91     4300.66     93.55 o 
  -9   0   5      429.80      391.41     33.36 o 
  -7   0   5     3116.50     3211.37     80.94 o 
  -5   0   5     1274.84     1171.98     28.65 o 
  -3   0   5    16585.98    16814.10    204.01 o 
  -1   0   5    26993.15    27367.00    244.16 o 
   1   0   5    18447.15    18455.90    153.55 o 
   3   0   5       57.94       38.01      8.32 o 
   5   0   5     7199.54     7255.79    142.86 o 
   7   0   5     3984.46     3926.62    107.52 o 
   9   0   5     1449.98     1472.25     50.50 o 
  11   0   5     2528.60     2717.42    110.31 o 
  13   0   5      328.95      365.71     41.07 o 
 -14   1   5       78.41       62.98     35.10 o 
 -13   1   5      843.92      896.91     61.53 o 
 -12   1   5      292.87      262.10     35.11 o 
 -11   1   5        5.92       35.35     18.10 o 
 -10   1   5      217.86      216.68     29.67 o 
  -9   1   5     4562.32     4627.48    123.14 o 
  -8   1   5      101.15      106.51     21.14 o 
  -7   1   5     2403.37     2403.81     67.96 o 
  -6   1   5      240.90      245.11     10.70 o 
  -5   1   5     9402.85    10070.47    110.54 o 
  -4   1   5      815.92      964.87     20.19 o 
  -3   1   5    16311.72    16578.21    126.60 o 
  -2   1   5     1847.83     1933.00     38.31 o 
  -1   1   5     6571.49     6773.01     83.79 o 
   0   1   5      452.65      529.61     18.85 o 
   1   1   5      414.28      436.59      3.99 o 
   2   1   5        6.50        4.54      8.02 o 
   3   1   5    25550.50    25460.93    315.05 o 
   4   1   5      117.54      118.72     12.49 o 
   5   1   5     3820.49     4022.04     60.38 o 
   6   1   5        0.33        5.32      7.91 o 
   7   1   5     1240.26     1258.82     50.17 o 
   8   1   5      157.95      146.25     21.09 o 
   9   1   5     2170.79     2135.92     83.20 o 
  10   1   5      209.22      188.79     21.18 o 
  11   1   5       66.84      115.67     28.85 o 
  12   1   5       23.09       42.55     25.71 o 
  13   1   5      913.11      891.80     71.99 o 
 -14   2   5      134.62       96.40     32.04 o 
 -13   2   5      671.68      729.70     47.11 o 
 -12   2   5       89.09      110.23     28.07 o 
 -11   2   5     2308.62     2184.97     86.60 o 
 -10   2   5      149.64      131.20     25.49 o 
  -9   2   5       67.60       99.17     22.15 o 
  -8   2   5       42.12       47.17     17.94 o 
  -7   2   5     7370.32     7141.60    152.97 o 
  -6   2   5      122.67      136.67      5.36 o 
  -5   2   5     6877.65     6602.91     90.21 o 
  -4   2   5      386.06      380.08     21.45 o 
  -3   2   5      650.75      790.85     27.75 o 
  -2   2   5      474.25      468.99     22.93 o 
  -1   2   5     8807.94     8992.94     92.52 o 
   0   2   5     5462.85     5639.79     90.36 o 
   1   2   5     2880.81     2590.24     40.14 o 
   2   2   5     3179.65     3505.18     60.68 o 
   3   2   5     1667.89     1693.78     42.58 o 
   4   2   5     2916.40     2984.04     65.17 o 
   5   2   5     9770.92    10089.98    193.09 o 
   6   2   5       33.34       31.46      6.93 o 
   7   2   5     5624.33     5552.56    128.81 o 
   8   2   5      627.02      722.32     26.66 o 
   9   2   5      895.12      799.77     50.98 o 
  10   2   5       83.47       89.50     27.72 o 
  11   2   5     2011.65     1972.13     81.97 o 
  12   2   5       56.16       52.78     31.01 o 
  13   2   5      425.22      397.18     51.48 o 
 -13   3   5       41.05       32.11     26.22 o 
 -12   3   5      293.91      287.83     40.58 o 
 -11   3   5      696.71      710.73     43.11 o 
 -10   3   5       31.39       39.15     15.52 o 
  -9   3   5     5056.38     4997.60    129.72 o 
  -8   3   5      506.66      509.71     35.84 o 
  -7   3   5     1530.23     1541.96     41.26 o 
  -6   3   5     1490.39     1488.72     50.80 o 
  -5   3   5     4423.40     4552.09    101.77 o 
  -4   3   5       30.77       11.95     12.70 o 
  -3   3   5    11566.99    11560.66    191.43 o 
  -2   3   5      861.91      872.57     30.60 o 
  -1   3   5     3290.10     3028.51     64.35 o 
   0   3   5      692.39      765.40     30.22 o 
   1   3   5      560.53      494.22     22.88 o 
   2   3   5        4.93       19.72     12.62 o 
   3   3   5     3303.14     3235.72     76.74 o 
   4   3   5      851.19      965.61     36.81 o 
   5   3   5       27.42       20.46     15.01 o 
   6   3   5     1604.05     1693.48     61.70 o 
   7   3   5     5382.94     5341.77     90.01 o 
   8   3   5       22.65       26.47     18.93 o 
   9   3   5     4033.01     4115.97    136.60 o 
  10   3   5      340.33      342.16     39.26 o 
  11   3   5      355.30      312.50     41.90 o 
  12   3   5      263.49      322.33     43.05 o 
 -13   4   5      391.82      280.41     46.09 o 
 -12   4   5        0.07        9.54     23.09 o 
 -11   4   5     1826.00     1857.77     86.62 o 
 -10   4   5     1327.23     1338.80     69.50 o 
  -9   4   5        2.58       -1.16     16.72 o 
  -8   4   5     2221.48     2126.01     57.71 o 
  -7   4   5     3120.94     3207.34    103.56 o 
  -6   4   5      254.93      224.94     15.10 o 
  -5   4   5     4512.94     4580.37    111.99 o 
  -4   4   5      739.47      660.38     34.02 o 
  -3   4   5      136.94      136.09     19.24 o 
  -2   4   5     3517.25     3920.97     88.38 o 
  -1   4   5     4488.14     4069.87     61.19 o 
   0   4   5      363.57      309.89     13.83 o 
   1   4   5     1600.98     1486.06     39.97 o 
   2   4   5       13.93       34.36     12.21 o 
   3   4   5      164.05      158.85      7.56 o 
   4   4   5      449.53      465.72     30.06 o 
   5   4   5     4073.55     4042.96    105.74 o 
   6   4   5      356.55      320.01     30.18 o 
   7   4   5     3186.20     3278.17    103.22 o 
   8   4   5     2206.58     2279.78    102.87 o 
   9   4   5      413.51      407.78     42.20 o 
  10   4   5     1025.66     1011.79     69.33 o 
  11   4   5      914.66      901.94     60.84 o 
  12   4   5       36.23      113.16     31.77 o 
 -12   5   5      155.64      116.65     34.29 o 
 -11   5   5       37.71       53.36     26.03 o 
 -10   5   5       10.27       -3.07     24.41 o 
  -9   5   5     1254.21     1223.34     56.44 o 
  -8   5   5     1064.06     1003.95     60.11 o 
  -7   5   5      302.95      325.16     19.39 o 
  -6   5   5     4206.30     4209.62    118.29 o 
  -5   5   5     1451.77     1474.08     55.94 o 
  -4   5   5      298.51      285.96     26.77 o 
  -3   5   5     2971.38     3047.38     73.35 o 
  -2   5   5      663.02      641.93     21.14 o 
  -1   5   5      429.51      367.94     27.58 o 
   0   5   5     2995.77     3178.03     68.16 o 
   1   5   5     1222.35     1034.23     32.70 o 
   2   5   5      957.81     1154.65     54.69 o 
   3   5   5     2643.68     2510.70     77.18 o 
   4   5   5     1352.16     1295.62     30.17 o 
   5   5   5      868.14      855.74     48.62 o 
   6   5   5     2850.69     2839.46     94.29 o 
   7   5   5      430.44      384.58     37.54 o 
   8   5   5      440.32      431.32     39.37 o 
   9   5   5      337.41      304.63     48.17 o 
  10   5   5      159.09      137.80     31.79 o 
  11   5   5        1.89       -0.64     20.70 o 
 -11   6   5      999.45      940.34     69.76 o 
 -10   6   5      451.63      493.03     47.75 o 
  -9   6   5      190.61      207.50     35.32 o 
  -8   6   5     1041.60     1040.61     63.50 o 
  -7   6   5      146.99      175.19     30.97 o 
  -6   6   5        5.99       21.25     13.65 o 
  -5   6   5      250.58      264.70     28.06 o 
  -4   6   5     1243.96     1205.72     35.30 o 
  -3   6   5      250.94      235.69     16.77 o 
  -2   6   5     1934.57     2016.38     53.03 o 
  -1   6   5     2523.22     2483.59     79.85 o 
   0   6   5        8.02       15.89     10.83 o 
   1   6   5     1609.62     1454.20     45.09 o 
   2   6   5      885.03      941.75     29.31 o 
   3   6   5      114.64      133.81     13.75 o 
   4   6   5     1803.64     1911.00     76.24 o 
   5   6   5      428.09      459.69     37.09 o 
   6   6   5       18.50       35.84     18.92 o 
   7   6   5      361.59      321.21     37.58 o 
   8   6   5      483.43      492.62     47.50 o 
   9   6   5      169.30      119.61     39.32 o 
  10   6   5      255.08      269.18     39.57 o 
  -9   7   5      204.54      270.65     37.62 o 
  -8   7   5       84.49       73.32     28.02 o 
  -7   7   5      104.08      115.90     31.70 o 
  -6   7   5     1094.92     1038.02     56.79 o 
  -5   7   5      339.42      369.20     41.34 o 
  -4   7   5       41.82       34.34     18.97 o 
  -3   7   5      322.09      322.42     32.74 o 
  -2   7   5     1708.12     1712.58     68.25 o 
  -1   7   5      105.02      136.91     26.15 o 
   0   7   5     3910.55     4083.19    115.44 o 
   1   7   5      173.86      168.55     30.76 o 
   2   7   5     1715.46     1672.50     67.65 o 
   3   7   5      568.83      530.19     36.30 o 
   4   7   5      182.86      144.73     27.56 o 
   5   7   5      127.62      164.80     33.09 o 
   6   7   5      881.99      900.21     59.24 o 
   7   7   5       72.65       46.06     25.66 o 
   8   7   5       64.48       67.64     27.98 o 
  -7   8   5      152.14      161.96     33.00 o 
  -6   8   5       57.01      124.15     29.19 o 
  -5   8   5       93.06       75.97     31.13 o 
  -4   8   5      685.58      629.08     54.30 o 
  -3   8   5        4.42       -4.96     24.02 o 
  -2   8   5      697.71      690.18     53.52 o 
  -1   8   5       15.30       22.02     17.40 o 
   0   8   5      174.16      190.20     25.64 o 
   1   8   5        0.22       15.26     13.26 o 
   2   8   5     1119.12     1191.95     61.83 o 
   3   8   5       88.68       68.83     32.75 o 
   4   8   5     1216.67     1308.40     69.67 o 
   5   8   5      222.61      203.58     41.96 o 
   6   8   5        4.03       33.72     23.76 o 
  -3   9   5       10.42       16.44     23.59 o 
  -2   9   5      171.96      201.30     31.39 o 
  -1   9   5       10.81      -13.64     17.59 o 
   0   9   5      565.98      596.50     50.86 o 
   1   9   5        2.89       39.45     21.61 o 
   2   9   5      143.37      147.09     40.00 o 
   3   9   5        0.06       -0.98     21.13 o 
 -14   0   6      626.42      557.95     49.28 o 
 -12   0   6     1773.83     1800.76     79.15 o 
 -10   0   6      561.01      543.55     34.88 o 
  -8   0   6     5210.91     5237.34    114.30 o 
  -6   0   6     4899.91     4905.44    101.63 o 
  -4   0   6     4479.48     4423.72     69.57 o 
  -2   0   6    33374.89    33141.28    266.89 o 
   0   0   6    29024.20    29205.39    308.61 o 
   2   0   6     5961.85     6205.71     94.86 o 
   4   0   6     9454.47     9639.54    125.29 o 
   6   0   6     4856.71     4834.01     89.03 o 
   8   0   6     5725.12     5720.67    109.32 o 
  10   0   6     4978.55     5196.15    137.01 o 
  12   0   6      950.91      977.23     49.86 o 
 -14   1   6      423.62      432.52     46.55 o 
 -13   1   6       61.38       91.61     26.86 o 
 -12   1   6      644.28      588.58     40.31 o 
 -11   1   6      139.60      123.82     27.66 o 
 -10   1   6     2946.16     3035.35     96.67 o 
  -9   1   6      205.88      198.18     24.39 o 
  -8   1   6      273.83      259.55     21.84 o 
  -7   1   6        5.37        6.49     12.67 o 
  -6   1   6     5424.69     5290.30     99.81 o 
  -5   1   6      820.90      915.80     36.05 o 
  -4   1   6    20978.25    21207.02    272.16 o 
  -3   1   6     1155.30     1085.84     28.97 o 
  -2   1   6       11.11       12.33      1.38 o 
  -1   1   6     2793.28     2915.84     47.00 o 
   0   1   6     3502.11     3410.00     40.40 o 
   1   1   6     4481.09     4936.90     71.39 o 
   2   1   6    36985.27    37487.09    396.14 o 
   3   1   6      346.86      335.55     18.15 o 
   4   1   6      141.00      147.14     12.99 o 
   5   1   6       47.59       59.51     11.93 o 
   6   1   6     3479.15     3358.43     59.81 o 
   7   1   6       25.44       24.22     16.91 o 
   8   1   6     3198.13     3163.71    101.75 o 
   9   1   6       48.15       62.24     21.66 o 
  10   1   6      234.89      171.38     35.55 o 
  11   1   6      112.35       69.84     15.84 o 
  12   1   6     1158.50     1072.57     57.80 o 
  13   1   6        9.85        5.58     22.32 o 
 -14   2   6      635.09      605.88     58.81 o 
 -13   2   6       30.49       28.84     21.64 o 
 -12   2   6     1243.79     1367.74     67.05 o 
 -11   2   6       88.67      126.27     27.32 o 
 -10   2   6      650.26      632.97     37.57 o 
  -9   2   6       26.19       24.57     17.88 o 
  -8   2   6     7071.27     7037.25    165.80 o 
  -7   2   6      225.38      218.02     14.25 o 
  -6   2   6    10577.30    10550.89    111.52 o 
  -5   2   6     2074.13     1892.82     53.28 o 
  -4   2   6       21.13       61.18     12.36 o 
  -3   2   6      917.08      845.44     32.29 o 
  -2   2   6     5315.71     5495.97     94.91 o 
  -1   2   6      210.10      212.09      9.20 o 
   0   2   6     6812.75     6871.34     72.16 o 
   1   2   6     1274.81     1283.99     35.88 o 
   2   2   6    10533.41    10833.61    168.40 o 
   3   2   6     2157.39     2144.19     18.21 o 
   4   2   6    14034.00    14303.05    231.75 o 
   5   2   6       73.12       67.47      9.03 o 
   6   2   6     6335.02     6387.02    141.02 o 
   7   2   6       24.09       21.28     14.89 o 
   8   2   6     1941.31     1998.90     78.53 o 
   9   2   6       15.12       42.75     17.09 o 
  10   2   6     2412.21     2456.83    101.00 o 
  11   2   6      128.60      114.31     34.51 o 
  12   2   6      370.27      377.36     38.56 o 
 -13   3   6      232.53      275.65     37.88 o 
 -12   3   6     1027.60     1026.08     63.24 o 
 -11   3   6       15.55       31.90     17.49 o 
 -10   3   6     3278.41     3567.05     99.66 o 
  -9   3   6       70.11      100.99     24.21 o 
  -8   3   6     1412.41     1324.02     56.67 o 
  -7   3   6     1302.77     1330.10     50.89 o 
  -6   3   6     2681.46     2514.24     32.16 o 
  -5   3   6       49.56      115.90     18.05 o 
  -4   3   6     8632.44     8357.31    156.07 o 
  -3   3   6      531.74      465.67     26.78 o 
  -2   3   6        1.48       12.10      9.77 o 
  -1   3   6     2259.58     2448.07     39.32 o 
   0   3   6     6756.11     6662.10    120.66 o 
   1   3   6      929.88      895.33     25.26 o 
   2   3   6    38294.62    40979.97    579.83 o 
   3   3   6     1678.89     1801.63     46.61 o 
   4   3   6      446.92      423.64     13.33 o 
   5   3   6     2134.65     2243.61     63.30 o 
   6   3   6     3527.43     3545.57     92.26 o 
   7   3   6      277.28      313.10     27.82 o 
   8   3   6     5516.24     5764.69    161.79 o 
   9   3   6       83.00      129.93     27.81 o 
  10   3   6      444.29      445.66     45.04 o 
  11   3   6      258.04      292.43     37.96 o 
  12   3   6       80.71       65.52     23.03 o 
 -13   4   6       74.50       96.60     27.83 o 
 -12   4   6      503.28      478.43     49.32 o 
 -11   4   6     1556.60     1532.33     80.23 o 
 -10   4   6      249.51      237.08     31.02 o 
  -9   4   6      861.84      871.62     51.96 o 
  -8   4   6     2721.82     2686.13     84.28 o 
  -7   4   6       39.98       49.13     17.90 o 
  -6   4   6     3036.60     3118.62     83.91 o 
  -5   4   6      569.36      498.53     30.29 o 
  -4   4   6      318.43      354.51     27.34 o 
  -3   4   6      250.79      248.57     24.19 o 
  -2   4   6     3077.81     3003.25     56.65 o 
  -1   4   6      567.06      595.23     20.27 o 
   0   4   6     3262.60     3143.84     48.82 o 
   1   4   6     2753.08     2773.59     72.90 o 
   2   4   6     3947.82     3989.87     93.16 o 
   3   4   6     1001.19      989.07     39.13 o 
   4   4   6     6443.53     6780.75    148.14 o 
   5   4   6      485.95      479.54     37.02 o 
   6   4   6     2068.42     1935.77     72.99 o 
   7   4   6     1812.77     1882.92     72.75 o 
   8   4   6      771.01      746.55     48.65 o 
   9   4   6     1044.06     1086.96     63.66 o 
  10   4   6     1050.94     1034.52     64.15 o 
  11   4   6        1.30       27.55     21.55 o 
 -12   5   6       78.85       63.73     34.19 o 
 -11   5   6      102.07      132.97     31.36 o 
 -10   5   6      264.69      290.27     40.65 o 
  -9   5   6     1267.77     1244.88     57.54 o 
  -8   5   6       49.58       50.37     20.89 o 
  -7   5   6     2744.29     2730.09     95.52 o 
  -6   5   6     2292.49     2293.58     85.23 o 
  -5   5   6       60.03       77.74     21.98 o 
  -4   5   6     3549.77     3597.50    105.37 o 
  -3   5   6      696.37      645.20     18.89 o 
  -2   5   6       84.42       56.11     18.67 o 
  -1   5   6     1854.49     1936.71     63.99 o 
   0   5   6     1882.91     1874.74     53.99 o 
   1   5   6       18.62       90.69     17.61 o 
   2   5   6    10476.75    10216.95    130.14 o 
   3   5   6     3391.58     3421.84    100.50 o 
   4   5   6      101.16       71.88     24.91 o 
   5   5   6     3652.19     3557.48    108.62 o 
   6   5   6      590.76      564.32     39.56 o 
   7   5   6      241.68      248.36     32.54 o 
   8   5   6      895.26      860.22     57.54 o 
   9   5   6      414.67      405.97     40.98 o 
  10   5   6       30.47       26.36     27.53 o 
  11   5   6      382.69      472.37     44.66 o 
 -11   6   6     1041.19     1099.02     72.99 o 
 -10   6   6       61.69       65.26     31.60 o 
  -9   6   6      295.05      276.38     38.79 o 
  -8   6   6      241.59      269.15     34.93 o 
  -7   6   6       59.63       70.81     24.30 o 
  -6   6   6       70.82      126.65     24.61 o 
  -5   6   6     1609.39     1545.80     67.03 o 
  -4   6   6     1188.07     1296.62     39.28 o 
  -3   6   6     2063.38     2136.85     54.51 o 
  -2   6   6     3087.47     3019.91     80.21 o 
  -1   6   6       30.92       68.31     20.83 o 
   0   6   6     2359.87     2281.78     77.45 o 
   1   6   6     1795.98     1843.97     53.83 o 
   2   6   6      225.06      174.18     26.68 o 
   3   6   6     1161.72     1222.35     54.03 o 
   4   6   6      800.27      854.27     44.53 o 
   5   6   6       55.86       72.30     22.84 o 
   6   6   6      150.06      148.32     29.63 o 
   7   6   6     1345.88     1342.62     67.45 o 
   8   6   6      636.63      581.08     49.20 o 
   9   6   6      456.73      563.54     49.10 o 
  -9   7   6      385.59      320.00     56.14 o 
  -8   7   6       27.60       22.47     22.42 o 
  -7   7   6      692.85      704.64     55.52 o 
  -6   7   6      172.07      146.27     33.62 o 
  -5   7   6      165.92      148.89     25.54 o 
  -4   7   6      311.90      217.37     31.40 o 
  -3   7   6     2071.30     2140.12     80.87 o 
  -2   7   6        0.96        4.11     19.04 o 
  -1   7   6     3721.33     3847.45    118.78 o 
   0   7   6      187.39      228.08     30.15 o 
   1   7   6      565.56      537.48     34.08 o 
   2   7   6      705.40      814.48     50.45 o 
   3   7   6      510.40      517.65     41.06 o 
   4   7   6       47.89       30.97     19.25 o 
   5   7   6      965.26      913.85     58.78 o 
   6   7   6      146.59      150.90     31.45 o 
   7   7   6        0.75        1.65     20.39 o 
   8   7   6      104.91      120.48     33.83 o 
  -7   8   6       38.30       19.79     24.40 o 
  -6   8   6      350.43      325.74     43.62 o 
  -5   8   6     1015.22     1058.54     65.50 o 
  -4   8   6       84.93      114.22     37.31 o 
  -3   8   6     1142.98     1216.71     66.13 o 
  -2   8   6        2.46       17.88     22.05 o 
  -1   8   6        0.54       -4.50     16.06 o 
   0   8   6        1.92       14.48     21.27 o 
   1   8   6     1134.73     1146.85     61.61 o 
   2   8   6      195.82      222.88     30.66 o 
   3   8   6      893.43      962.46     58.53 o 
   4   8   6      241.34      318.23     40.17 o 
   5   8   6        0.19      -15.70     21.57 o 
   6   8   6      106.11      143.74     34.78 o 
  -3   9   6      262.48      291.77     41.71 o 
  -2   9   6        6.62       -0.28     17.23 o 
  -1   9   6      612.25      608.56     57.55 o 
   0   9   6       18.19       33.41     23.13 o 
   1   9   6       36.08       44.46     22.38 o 
   2   9   6       12.55       89.60     24.12 o 
 -13   0   7      839.82      896.27     64.89 o 
 -11   0   7     1554.93     1417.64     41.83 o 
  -9   0   7     6819.09     6806.96    152.25 o 
  -7   0   7     5235.70     5309.50    119.66 o 
  -5   0   7     3576.09     3503.40     64.65 o 
  -3   0   7    29713.72    28871.87    334.21 o 
  -1   0   7    32366.15    32463.98    325.25 o 
   1   0   7     1122.26     1283.56     30.20 o 
   3   0   7     5970.16     5692.13    105.04 o 
   5   0   7     1650.42     1713.09     40.59 o 
   7   0   7      999.24     1046.20     49.03 o 
   9   0   7     6555.98     6543.75    186.74 o 
  11   0   7     1197.00     1241.97     70.21 o 
  13   0   7        4.69       -5.53     22.91 o 
 -14   1   7        1.73       -2.27     20.75 o 
 -13   1   7      269.50      321.84     38.14 o 
 -12   1   7       54.34       67.26     19.49 o 
 -11   1   7     2702.43     2678.00     72.47 o 
 -10   1   7      150.39      121.52     23.63 o 
  -9   1   7        3.84        7.06     10.75 o 
  -8   1   7       67.34       48.17     19.78 o 
  -7   1   7     5861.08     6225.14    127.48 o 
  -6   1   7       15.81       10.49     14.34 o 
  -5   1   7    19292.26    19244.33    216.58 o 
  -4   1   7     1629.07     1703.09     35.99 o 
  -3   1   7      400.86      403.91      7.10 o 
  -2   1   7     2861.54     2855.54     46.50 o 
  -1   1   7     3534.21     3624.27     61.69 o 
   0   1   7      556.38      595.43     22.31 o 
   1   1   7    26050.71    25351.72    318.10 o 
   2   1   7      329.83      341.19      6.77 o 
   3   1   7     4299.78     4818.87     79.00 o 
   4   1   7      795.33      885.75     27.55 o 
   5   1   7     9519.81     9211.35    134.47 o 
   6   1   7      871.60      837.86     27.71 o 
   7   1   7     4946.87     5162.92    114.30 o 
   8   1   7     1108.70     1102.10     43.98 o 
   9   1   7     2576.97     2677.70     88.88 o 
  10   1   7      185.26      120.67     33.94 o 
  11   1   7     1385.21     1458.39     61.52 o 
  12   1   7       16.30       35.33     26.64 o 
  13   1   7      665.43      678.32     60.14 o 
 -14   2   7       30.75       45.81     27.35 o 
 -13   2   7      905.95      938.63     61.63 o 
 -12   2   7       30.59       29.34     24.20 o 
 -11   2   7      793.79      748.47     48.52 o 
 -10   2   7       35.46       40.63     18.41 o 
  -9   2   7     3443.35     3336.76    104.00 o 
  -8   2   7      937.41      957.82     48.07 o 
  -7   2   7     2477.86     2323.48     71.07 o 
  -6   2   7     2789.21     2706.91     73.96 o 
  -5   2   7     1437.22     1418.57     46.61 o 
  -4   2   7    12315.88    12582.26     97.69 o 
  -3   2   7    11321.17    11458.12    160.82 o 
  -2   2   7      113.75       93.77     14.31 o 
  -1   2   7     3631.68     3613.50     44.79 o 
   0   2   7      688.30      707.18     15.79 o 
   1   2   7     4650.41     4716.36     69.40 o 
   2   2   7     1059.90     1096.07     33.16 o 
   3   2   7    12308.50    11857.57    194.64 o 
   4   2   7        9.48       11.59      2.91 o 
   5   2   7     4609.75     4499.22    106.73 o 
   6   2   7      901.63      872.49     36.65 o 
   7   2   7      155.65      169.17     21.39 o 
   8   2   7      151.74      159.03     15.46 o 
   9   2   7     3059.91     3077.95     96.51 o 
  10   2   7       61.10       75.72     18.88 o 
  11   2   7      216.38      205.25     24.86 o 
  12   2   7      209.73      232.17     33.01 o 
 -13   3   7      816.84      848.73     72.40 o 
 -12   3   7        0.27      -16.26     16.26 o 
 -11   3   7     3314.01     3375.20    121.10 o 
 -10   3   7      333.49      333.12     37.38 o 
  -9   3   7      133.85      152.11     18.38 o 
  -8   3   7     1028.90      980.74     50.09 o 
  -7   3   7     1074.52     1034.74     44.49 o 
  -6   3   7       77.98       66.44      7.31 o 
  -5   3   7     5551.29     5374.08    123.13 o 
  -4   3   7     3313.90     3549.49     73.40 o 
  -3   3   7      118.60      124.10     16.44 o 
  -2   3   7     4078.71     4257.84     72.59 o 
  -1   3   7     7248.27     7483.09     77.01 o 
   0   3   7      143.19      122.92     15.28 o 
   1   3   7     8710.17     8182.10    142.35 o 
   2   3   7     2896.84     2983.21     72.73 o 
   3   3   7     1384.41     1381.96     41.02 o 
   4   3   7     1328.90     1137.52     25.90 o 
   5   3   7     4354.76     4135.24    102.42 o 
   6   3   7       49.00       94.21     19.10 o 
   7   3   7     2234.38     2181.83     80.65 o 
   8   3   7      618.67      612.58     46.28 o 
   9   3   7      687.02      722.16     50.75 o 
  10   3   7      127.44      126.31     31.21 o 
  11   3   7      712.04      695.06     55.66 o 
  12   3   7        0.18       -6.07     21.73 o 
 -13   4   7      359.91      370.50     40.29 o 
 -12   4   7      902.31      966.40     65.83 o 
 -11   4   7      419.96      404.76     45.89 o 
 -10   4   7     2102.94     2110.03     95.70 o 
  -9   4   7     1407.02     1453.88     63.36 o 
  -8   4   7        5.17      -16.05     16.05 o 
  -7   4   7      818.74      843.30     43.85 o 
  -6   4   7      675.17      752.20     38.72 o 
  -5   4   7      262.88      234.91     26.94 o 
  -4   4   7     5451.62     5674.19    130.36 o 
  -3   4   7     5628.00     5712.74    105.65 o 
  -2   4   7     1072.91     1040.39     41.97 o 
  -1   4   7     1313.61     1222.26     46.50 o 
   0   4   7     4230.58     4058.20     88.89 o 
   1   4   7     1600.34     1549.52     48.88 o 
   2   4   7     3380.63     3238.21     86.23 o 
   3   4   7     3546.68     3403.23     88.21 o 
   4   4   7      121.04      160.24     22.75 o 
   5   4   7     1372.41     1416.38     60.55 o 
   6   4   7     1561.00     1523.13     61.32 o 
   7   4   7      428.14      362.23     34.50 o 
   8   4   7      573.93      579.79     46.57 o 
   9   4   7     1955.69     2073.06     92.83 o 
  10   4   7       10.11      -24.35     25.13 o 
  11   4   7      104.09       87.47     28.85 o 
 -12   5   7       77.69      107.36     29.99 o 
 -11   5   7      399.87      402.16     42.83 o 
 -10   5   7      115.40      143.10     27.76 o 
  -9   5   7      238.13      289.99     34.55 o 
  -8   5   7     1785.13     1760.97     75.23 o 
  -7   5   7     1686.50     1698.91     76.06 o 
  -6   5   7      256.55      255.71     32.45 o 
  -5   5   7     4341.49     4231.57    107.87 o 
  -4   5   7     2097.76     2171.96     73.29 o 
  -3   5   7      169.23      158.66     16.93 o 
  -2   5   7     2298.90     2266.11     43.29 o 
  -1   5   7     1242.65     1164.75     31.92 o 
   0   5   7       87.88       62.87     15.47 o 
   1   5   7     1281.43     1335.78     36.78 o 
   2   5   7     7433.74     7563.24    181.13 o 
   3   5   7       18.15       44.18     19.85 o 
   4   5   7     4975.06     5204.65    148.61 o 
   5   5   7     1965.63     1845.27     85.36 o 
   6   5   7      714.37      692.29     48.34 o 
   7   5   7      771.09      781.14     59.02 o 
   8   5   7      203.06      225.81     31.30 o 
   9   5   7       69.78      107.26     27.99 o 
  10   5   7      253.15      336.47     37.47 o 
 -11   6   7      120.99      143.58     35.63 o 
 -10   6   7      728.07      670.29     58.30 o 
  -9   6   7      686.42      736.53     53.72 o 
  -8   6   7      193.84      183.58     28.02 o 
  -7   6   7      365.85      314.04     34.18 o 
  -6   6   7     1414.02     1373.84     68.87 o 
  -5   6   7       94.08      117.37     24.44 o 
  -4   6   7     3273.84     3276.60     88.62 o 
  -3   6   7     3025.45     2931.99     96.76 o 
  -2   6   7      454.79      474.67     21.64 o 
  -1   6   7     1891.11     1775.50     44.75 o 
   0   6   7     1983.94     2061.72     64.04 o 
   1   6   7      195.04      190.60     29.15 o 
   2   6   7     1018.88      969.32     49.57 o 
   3   6   7      132.49      159.29     25.96 o 
   4   6   7      864.78      863.71     50.43 o 
   5   6   7        3.51       15.39     23.51 o 
   6   6   7     1366.31     1241.02     61.36 o 
   7   6   7      321.30      272.84     38.28 o 
   8   6   7      342.88      304.13     42.31 o 
   9   6   7      924.14      938.65     63.86 o 
  -9   7   7        2.60       14.99     24.99 o 
  -8   7   7      842.55      847.48     63.88 o 
  -7   7   7      182.88      174.72     29.14 o 
  -6   7   7       16.72       40.12     21.60 o 
  -5   7   7      532.85      517.50     43.14 o 
  -4   7   7     2112.58     2071.97     84.57 o 
  -3   7   7        9.32       26.05     20.07 o 
  -2   7   7     2440.22     2451.60     75.40 o 
  -1   7   7      324.71      311.25     34.56 o 
   0   7   7      480.95      480.26     32.40 o 
   1   7   7      586.78      609.34     40.95 o 
   2   7   7     1776.08     1628.38     51.89 o 
   3   7   7        1.01       13.50     16.31 o 
   4   7   7      638.58      669.35     48.46 o 
   5   7   7      472.00      446.40     43.57 o 
   6   7   7       48.82       62.10     23.12 o 
   7   7   7      199.47      243.48     38.56 o 
   8   7   7      962.48      915.38     67.04 o 
  -7   8   7       43.38      112.35     29.46 o 
  -6   8   7     1064.82     1033.26     60.73 o 
  -5   8   7        0.79       -8.78     19.78 o 
  -4   8   7     2012.04     2001.59     97.53 o 
  -3   8   7      143.37      153.10     30.89 o 
  -2   8   7      218.49      280.97     30.35 o 
  -1   8   7        0.36       30.97     20.42 o 
   0   8   7     1154.34     1183.56     58.03 o 
   1   8   7      113.56      138.82     24.33 o 
   2   8   7      516.94      510.73     41.91 o 
   3   8   7      596.68      560.03     48.03 o 
   4   8   7      329.08      180.92     35.84 o 
   5   8   7      103.61       77.30     28.98 o 
   6   8   7      731.65      679.79     50.91 o 
  -3   9   7       66.94       33.92     30.86 o 
  -2   9   7      799.94      821.82     58.78 o 
  -1   9   7       49.68       65.44     25.09 o 
   0   9   7       10.01       25.55     28.09 o 
   1   9   7       98.83      105.09     34.42 o 
 -14   0   8      278.05      248.90     40.34 o 
 -12   0   8      593.34      613.56     48.31 o 
 -10   0   8     5770.42     5850.51    120.33 o 
  -8   0   8     3083.13     3117.09     75.21 o 
  -6   0   8      428.93      403.47     18.46 o 
  -4   0   8    20868.47    20953.48    297.37 o 
  -2   0   8     8554.41     8315.70     90.54 o 
   0   0   8      698.63      604.97     18.67 o 
   2   0   8     8502.07     8676.20    137.84 o 
   4   0   8     1031.57      990.27     34.84 o 
   6   0   8     5200.80     5325.25    102.15 o 
   8   0   8     9512.63     9923.85    195.42 o 
  10   0   8      180.77      213.39     26.52 o 
  12   0   8      124.65      117.37     34.12 o 
 -14   1   8      516.57      516.42     50.44 o 
 -13   1   8       40.99       21.12     26.85 o 
 -12   1   8     1263.57     1230.66     47.40 o 
 -11   1   8      130.23      110.01     28.77 o 
 -10   1   8      327.39      257.06     34.94 o 
  -9   1   8      337.28      324.93     27.24 o 
  -8   1   8     7296.00     7432.44    159.04 o 
  -7   1   8       36.06       12.95     17.28 o 
  -6   1   8     8643.09     8644.66    170.06 o 
  -5   1   8      332.31      303.10     19.58 o 
  -4   1   8      395.94      387.58     10.05 o 
  -3   1   8        4.56       22.51      8.89 o 
  -2   1   8    18592.63    18635.48    215.11 o 
  -1   1   8       78.24       77.92     12.81 o 
   0   1   8    15091.05    15739.10    138.11 o 
   1   1   8     1076.18     1287.61     37.32 o 
   2   1   8      194.08      173.17     13.54 o 
   3   1   8      469.34      494.90     28.42 o 
   4   1   8    13479.91    12881.35    229.51 o 
   5   1   8      225.52      255.28     25.90 o 
   6   1   8     5889.98     5948.99    103.59 o 
   7   1   8     1109.79     1046.46     31.39 o 
   8   1   8      162.44      131.88     16.22 o 
   9   1   8     1347.43     1349.87     55.22 o 
  10   1   8     2088.83     2045.65     72.74 o 
  11   1   8      341.64      330.28     26.01 o 
  12   1   8      842.17      786.41     55.34 o 
 -14   2   8      583.03      630.48     55.55 o 
 -13   2   8      136.63      144.86     31.71 o 
 -12   2   8      124.69      161.09     24.14 o 
 -11   2   8       55.84       68.31     23.23 o 
 -10   2   8     3553.42     3680.82     93.12 o 
  -9   2   8      536.58      556.16     37.50 o 
  -8   2   8     2005.02     2019.84     74.81 o 
  -7   2   8     3468.36     3278.44     61.46 o 
  -6   2   8      976.07      916.14     37.74 o 
  -5   2   8     2260.09     2211.38     56.43 o 
  -4   2   8    16010.43    16536.77    252.64 o 
  -3   2   8      783.22      846.51     32.97 o 
  -2   2   8     5109.97     5076.89     97.50 o 
  -1   2   8      122.83      118.66      8.09 o 
   0   2   8     2178.38     1989.25     20.62 o 
   1   2   8       13.43       19.89     10.29 o 
   2   2   8    14785.99    14334.93    195.82 o 
   3   2   8      420.91      532.90     22.68 o 
   4   2   8     3277.34     3077.01     82.19 o 
   5   2   8     1648.13     1646.15     50.33 o 
   6   2   8     1122.40     1115.07     48.75 o 
   7   2   8      413.69      428.65     29.26 o 
   8   2   8     3696.44     3642.22     74.68 o 
   9   2   8        3.99        5.33     10.14 o 
  10   2   8       22.47       27.13     18.99 o 
  11   2   8      222.56      160.45     46.05 o 
  12   2   8      611.88      654.97     47.89 o 
 -13   3   8        5.71       37.21     22.72 o 
 -12   3   8     2114.95     2126.84     89.43 o 
 -11   3   8      115.51      175.79     30.84 o 
 -10   3   8     2701.84     2688.91    101.48 o 
  -9   3   8      474.85      500.81     38.04 o 
  -8   3   8      985.74      950.82     53.67 o 
  -7   3   8       10.76       10.49      6.10 o 
  -6   3   8     2013.85     1916.89     58.23 o 
  -5   3   8     1567.85     1557.71     47.44 o 
  -4   3   8      284.64      426.40     26.72 o 
  -3   3   8       71.08       54.50     15.37 o 
  -2   3   8    10953.35    10885.04    144.83 o 
  -1   3   8       74.39       54.84      4.47 o 
   0   3   8    17679.90    17440.84    270.27 o 
   1   3   8     3365.20     3532.57     69.87 o 
   2   3   8     2174.94     2171.60     52.83 o 
   3   3   8     2520.61     2591.83     67.69 o 
   4   3   8     4008.16     4059.03     97.95 o 
   5   3   8       40.22       61.04     17.65 o 
   6   3   8     2558.24     2588.56     86.84 o 
   7   3   8      679.01      660.04     47.42 o 
   8   3   8        0.08        9.32     14.96 o 
   9   3   8      854.89      844.21     58.52 o 
  10   3   8      932.28      902.17     63.21 o 
  11   3   8        9.35       -6.34     17.37 o 
  12   3   8      410.73      355.30     42.60 o 
 -12   4   8       85.58      153.13     31.71 o 
 -11   4   8      542.31      540.37     44.32 o 
 -10   4   8     2069.49     2045.14     85.28 o 
  -9   4   8       11.64        4.95     17.41 o 
  -8   4   8     1391.55     1420.93     61.85 o 
  -7   4   8      387.12      381.48     32.95 o 
  -6   4   8      484.63      451.60     30.36 o 
  -5   4   8        7.70        6.54     14.48 o 
  -4   4   8     4690.22     4442.42    110.94 o 
  -3   4   8     2055.67     1849.00     45.37 o 
  -2   4   8      892.32      873.37     36.85 o 
  -1   4   8     6775.97     6773.71     94.20 o 
   0   4   8     1345.05     1397.73     30.88 o 
   1   4   8     1761.79     1638.80     56.15 o 
   2   4   8     6311.13     5897.97    113.58 o 
   3   4   8       92.14       80.36     11.81 o 
   4   4   8      787.18      685.48     39.24 o 
   5   4   8     1398.13     1393.37     60.75 o 
   6   4   8      644.03      701.42     41.21 o 
   7   4   8      179.02      225.55     29.00 o 
   8   4   8     1660.65     1679.86     71.31 o 
   9   4   8      170.92      225.97     32.55 o 
  10   4   8        1.98        0.66     18.33 o 
  11   4   8      430.52      430.93     50.00 o 
 -12   5   8      340.18      409.94     44.97 o 
 -11   5   8      225.76      204.92     35.61 o 
 -10   5   8      386.34      389.97     44.15 o 
  -9   5   8      413.19      365.37     46.00 o 
  -8   5   8     1153.94     1178.98     61.50 o 
  -7   5   8       14.85       21.79     20.30 o 
  -6   5   8     2420.81     2399.95     85.22 o 
  -5   5   8     1458.82     1436.65     52.69 o 
  -4   5   8      247.53      257.55     19.16 o 
  -3   5   8      470.46      437.23     21.77 o 
  -2   5   8      407.84      402.75     17.88 o 
  -1   5   8       15.11        8.32     16.16 o 
   0   5   8     1633.31     1643.48     38.90 o 
   1   5   8     1629.51     1562.81     56.57 o 
   2   5   8       35.63       31.52     16.41 o 
   3   5   8     1542.54     1464.07     50.38 o 
   4   5   8     2553.68     2453.24     73.67 o 
   5   5   8      211.62      198.25     31.39 o 
   6   5   8     1269.26     1260.11     62.55 o 
   7   5   8      228.48      228.08     30.67 o 
   8   5   8        0.61        7.03     23.86 o 
   9   5   8      100.06      117.96     30.03 o 
  10   5   8      398.57      376.56     45.90 o 
 -10   6   8      733.20      702.66     56.36 o 
  -9   6   8      319.24      311.15     36.53 o 
  -8   6   8      434.59      398.90     44.49 o 
  -7   6   8     1475.05     1439.56     68.83 o 
  -6   6   8       50.93       55.34     32.33 o 
  -5   6   8     1221.09     1279.27     57.64 o 
  -4   6   8     1027.38     1066.53     42.53 o 
  -3   6   8       64.12       68.74     28.84 o 
  -2   6   8      194.98      259.00     30.39 o 
  -1   6   8     2361.09     2261.75     52.00 o 
   0   6   8      132.18      123.64     34.03 o 
   1   6   8      468.28      470.98     27.32 o 
   2   6   8      461.86      431.09     38.21 o 
   3   6   8       33.26       24.38     12.15 o 
   4   6   8        4.53        6.37     19.89 o 
   5   6   8     1653.88     1623.60     72.94 o 
   6   6   8      852.63      836.95     56.44 o 
   7   6   8      278.71      359.07     36.42 o 
   8   6   8      985.01     1047.80     64.02 o 
   9   6   8      145.93      120.84     37.47 o 
  -9   7   8      566.48      589.63     47.71 o 
  -8   7   8      254.49      305.39     40.51 o 
  -7   7   8       20.74       -3.76     22.15 o 
  -6   7   8      286.09      251.08     30.61 o 
  -5   7   8     1119.95     1178.93     51.68 o 
  -4   7   8       14.84       36.49     21.69 o 
  -3   7   8      683.07      761.57     47.00 o 
  -2   7   8      361.85      365.96     38.92 o 
  -1   7   8       46.63       84.64     19.84 o 
   0   7   8      285.50      329.29     36.33 o 
   1   7   8      728.34      718.28     56.97 o 
   2   7   8       33.41       34.13     22.46 o 
   3   7   8      610.90      578.74     46.02 o 
   4   7   8      363.64      367.91     46.78 o 
   5   7   8       12.12       26.39     17.33 o 
   6   7   8      151.73      147.78     32.23 o 
   7   7   8     1062.82      976.57     68.98 o 
  -7   8   8     1244.66     1164.52     66.91 o 
  -6   8   8       30.22       18.53     20.29 o 
  -5   8   8     1026.53     1067.00     68.25 o 
  -4   8   8      342.35      303.28     41.89 o 
  -3   8   8       11.33       -4.65     20.50 o 
  -2   8   8       57.94       51.00     25.21 o 
  -1   8   8      842.95      854.25     48.20 o 
   0   8   8       55.71      112.28     25.35 o 
   1   8   8      242.34      256.39     31.98 o 
   2   8   8      173.74      236.79     33.16 o 
   3   8   8       17.06       40.41     22.27 o 
   4   8   8      167.75      194.89     37.07 o 
   5   8   8      768.14      794.41     59.16 o 
  -2   9   8      233.03      219.10     35.96 o 
  -1   9   8        0.21       33.83     21.07 o 
   0   9   8      131.87       93.03     27.30 o 
   1   9   8      713.12      850.90     65.82 o 
 -13   0   9      846.67      842.80     50.68 o 
 -11   0   9     5407.43     5561.25    165.54 o 
  -9   0   9      874.10      955.47     35.00 o 
  -7   0   9     1047.85     1069.84     31.94 o 
  -5   0   9     9589.37     9305.31    146.46 o 
  -3   0   9     1401.00     1179.15     33.72 o 
  -1   0   9     3545.92     3481.27     57.00 o 
   1   0   9    18481.24    19155.73    265.94 o 
   3   0   9        8.78       23.78      6.94 o 
   5   0   9     8995.41     9361.39    195.62 o 
   7   0   9     7266.72     7051.22    180.58 o 
   9   0   9       77.50       57.05     24.34 o 
  11   0   9      761.88      634.05     57.93 o 
 -14   1   9       66.45       67.88     28.41 o 
 -13   1   9     1185.54     1178.23     70.48 o 
 -12   1   9      294.25      249.38     26.48 o 
 -11   1   9        1.46       24.79     17.28 o 
 -10   1   9      151.13      124.77     22.55 o 
  -9   1   9     4361.46     4504.02     85.73 o 
  -8   1   9       30.10        5.87     17.15 o 
  -7   1   9     6428.93     6302.11    144.56 o 
  -6   1   9        0.17        8.07      8.59 o 
  -5   1   9       66.05       72.12     12.40 o 
  -4   1   9       51.63       53.66     12.61 o 
  -3   1   9     3502.67     3091.55     58.50 o 
  -2   1   9      712.40      778.41     28.64 o 
  -1   1   9     5072.08     5208.26     83.51 o 
   0   1   9      960.76      900.71     32.05 o 
   1   1   9      933.60      896.89     32.58 o 
   2   1   9       18.70       -6.71     10.15 o 
   3   1   9    41185.35    42332.90    552.94 o 
   4   1   9       99.67       61.50     21.29 o 
   5   1   9     7003.32     7325.33    101.88 o 
   6   1   9      528.11      446.04     19.13 o 
   7   1   9       15.19       11.03     12.32 o 
   8   1   9      102.96       84.16     25.77 o 
   9   1   9     3181.58     3272.10    118.30 o 
  10   1   9        5.81        4.22     14.58 o 
  11   1   9      855.24      911.87     46.96 o 
  12   1   9        5.52      -10.65     21.16 o 
 -13   2   9       53.26       14.08     23.94 o 
 -12   2   9       38.63        1.47     29.40 o 
 -11   2   9     1600.21     1618.53     59.54 o 
 -10   2   9      146.50      395.64     40.56 o 
  -9   2   9       62.39       60.36     11.85 o 
  -8   2   9      143.43      124.88      9.67 o 
  -7   2   9     2727.82     2658.16     77.94 o 
  -6   2   9      654.59      688.27     32.62 o 
  -5   2   9    11254.36    10878.78    206.52 o 
  -4   2   9      111.45      119.82     17.54 o 
  -3   2   9     1563.63     1465.16     37.93 o 
  -2   2   9        3.17        2.34      6.48 o 
  -1   2   9     3866.44     3745.11     49.12 o 
   0   2   9      656.79      771.76     33.36 o 
   1   2   9    15839.66    15852.95    231.49 o 
   2   2   9      867.78      749.71     33.66 o 
   3   2   9      888.26      928.98     27.63 o 
   4   2   9     2185.65     2195.84     51.06 o 
   5   2   9     3600.56     3768.30     74.03 o 
   6   2   9      447.86      403.03     21.83 o 
   7   2   9     3658.92     3781.46     99.17 o 
   8   2   9       21.95       20.41     15.90 o 
   9   2   9       54.66       80.06     20.36 o 
  10   2   9        7.52       36.93     13.84 o 
  11   2   9     1150.28     1103.97     73.81 o 
  12   2   9        0.51      -24.43     24.43 o 
 -13   3   9      826.12      847.73     62.00 o 
 -12   3   9      184.36      204.58     34.36 o 
 -11   3   9        0.87        6.38     16.45 o 
 -10   3   9       62.35       85.76     22.78 o 
  -9   3   9     1420.74     1444.46     63.24 o 
  -8   3   9      200.12      166.21     25.47 o 
  -7   3   9     1482.40     1443.24     53.44 o 
  -6   3   9     1379.75     1354.65     31.27 o 
  -5   3   9      414.37      411.66     28.47 o 
  -4   3   9      453.57      420.65     30.63 o 
  -3   3   9     8914.73     8570.88    138.32 o 
  -2   3   9      255.23      239.91     22.11 o 
  -1   3   9     8414.50     8368.53     82.58 o 
   0   3   9     2460.69     2259.33     57.78 o 
   1   3   9      611.12      642.38     31.23 o 
   2   3   9      960.30      976.20     30.16 o 
   3   3   9     7042.60     7400.24    120.09 o 
   4   3   9      144.74      125.08     13.59 o 
   5   3   9      422.07      399.97     35.12 o 
   6   3   9     1130.06     1063.03     47.36 o 
   7   3   9      759.21      725.72     42.41 o 
   8   3   9      189.66      160.12     32.57 o 
   9   3   9     2560.89     2643.77    105.71 o 
  10   3   9       74.67       46.58     30.24 o 
  11   3   9      289.51      272.11     43.73 o 
 -12   4   9      125.19      114.90     37.20 o 
 -11   4   9      885.55      922.48     62.70 o 
 -10   4   9      512.66      476.90     47.37 o 
  -9   4   9       75.74       67.09     28.54 o 
  -8   4   9      829.04      779.24     50.11 o 
  -7   4   9      984.58     1036.82     48.18 o 
  -6   4   9      211.00      261.34     24.64 o 
  -5   4   9     6151.47     6198.78    148.84 o 
  -4   4   9     1739.52     1627.43     65.65 o 
  -3   4   9     1229.87     1203.63     49.64 o 
  -2   4   9     7710.46     7675.85    161.69 o 
  -1   4   9     2084.83     2120.10     56.51 o 
   0   4   9     3945.29     3614.47     95.87 o 
   1   4   9     7221.54     7345.08    161.86 o 
   2   4   9       31.54       45.48     14.00 o 
   3   4   9     1416.86     1409.05     53.56 o 
   4   4   9     1086.49     1060.38     52.51 o 
   5   4   9     1175.55     1196.22     50.00 o 
   6   4   9       46.05       83.11     21.06 o 
   7   4   9     1739.26     1654.49     77.96 o 
   8   4   9      599.24      576.44     49.65 o 
   9   4   9       23.02       33.59     22.57 o 
  10   4   9      677.99      738.02     57.05 o 
  11   4   9      428.26      393.39     42.93 o 
 -12   5   9      113.02       67.17     41.56 o 
 -11   5   9       48.35       19.99     25.80 o 
 -10   5   9      270.52      249.44     36.64 o 
  -9   5   9     1091.15     1092.10     59.50 o 
  -8   5   9       61.99      223.14     28.86 o 
  -7   5   9     1299.45     1308.37     65.76 o 
  -6   5   9     1744.17     1792.51     70.15 o 
  -5   5   9       13.65       18.72     16.68 o 
  -4   5   9      740.76      736.19     42.04 o 
  -3   5   9     1527.98     1562.81     45.76 o 
  -2   5   9        0.01       -1.25     11.25 o 
  -1   5   9      775.66      793.58     34.61 o 
   0   5   9     2606.61     2554.10     80.50 o 
   1   5   9      264.36      274.43     24.14 o 
   2   5   9     2594.77     2592.45     86.52 o 
   3   5   9     6681.12     6691.15    130.08 o 
   4   5   9      133.45      177.61     26.23 o 
   5   5   9     1513.82     1437.33     67.05 o 
   6   5   9     1010.01     1011.72     55.81 o 
   7   5   9        0.47      -12.39     16.61 o 
   8   5   9      505.34      446.72     44.68 o 
   9   5   9      479.23      457.81     56.68 o 
  10   5   9       48.99       27.61     24.42 o 
 -10   6   9      658.84      592.03     57.19 o 
  -9   6   9       86.46       96.24     27.07 o 
  -8   6   9     1693.59     1701.18     84.49 o 
  -7   6   9       13.23       10.68     20.10 o 
  -6   6   9      594.63      653.10     43.62 o 
  -5   6   9      948.57      840.96     52.12 o 
  -4   6   9      435.67      432.96     24.34 o 
  -3   6   9      221.72      203.99     33.19 o 
  -2   6   9     2358.18     2476.89     73.24 o 
  -1   6   9      356.47      325.11     29.92 o 
   0   6   9      686.18      649.41     35.97 o 
   1   6   9     1348.92     1294.81     61.46 o 
   2   6   9     1077.66     1053.50     57.47 o 
   3   6   9      101.69      104.86     27.70 o 
   4   6   9     2727.13     2573.72     82.83 o 
   5   6   9      711.48      704.13     51.42 o 
   6   6   9      475.05      483.31     46.07 o 
   7   6   9      673.86      597.09     56.91 o 
   8   6   9      172.92      213.94     34.28 o 
   9   6   9        9.03      -21.26     21.26 o 
  -9   7   9      217.49      172.04     41.59 o 
  -8   7   9       53.43       57.93     27.03 o 
  -7   7   9      247.25      194.53     38.57 o 
  -6   7   9      493.00      465.45     46.46 o 
  -5   7   9        1.60       20.35     14.35 o 
  -4   7   9      179.89      184.78     22.85 o 
  -3   7   9      166.71      115.53     29.19 o 
  -2   7   9        4.76        4.27     20.21 o 
  -1   7   9      123.19      145.88     24.65 o 
   0   7   9     1329.16     1294.65     64.82 o 
   1   7   9       82.64      133.56     30.08 o 
   2   7   9     1193.82     1193.10     46.67 o 
   3   7   9     1588.78     1569.64     73.70 o 
   4   7   9      273.07      215.34     35.05 o 
   5   7   9      140.48      137.61     32.13 o 
   6   7   9     1049.76     1068.90     66.92 o 
   7   7   9        6.04       22.79     22.66 o 
  -6   8   9      347.58      363.85     47.07 o 
  -5   8   9      132.98       99.46     33.56 o 
  -4   8   9      118.48      159.55     30.11 o 
  -3   8   9        8.18       43.18     30.93 o 
  -2   8   9      579.48      570.19     48.81 o 
  -1   8   9       11.99       86.61     22.91 o 
   0   8   9       53.96       51.56     25.82 o 
   1   8   9       95.98      116.48     28.97 o 
   2   8   9      758.61      745.75     53.30 o 
   3   8   9       11.48       10.96     22.74 o 
   4   8   9     1288.98     1257.60     75.82 o 
   5   8   9      130.98       96.00     33.19 o 
 -14   0  10      615.88      635.45     54.60 o 
 -12   0  10     2389.31     2407.31     84.02 o 
 -10   0  10      246.17      298.75     24.45 o 
  -8   0  10      184.17      167.03     24.80 o 
  -6   0  10     1351.38     1572.52     42.09 o 
  -4   0  10      177.09      164.34     15.88 o 
  -2   0  10    20215.99    20151.25    267.38 o 
   0   0  10    20091.84    20406.88    244.04 o 
   2   0  10     1732.39     1828.66     33.51 o 
   4   0  10     2240.71     1912.52     60.46 o 
   6   0  10     5541.57     5502.87    142.67 o 
   8   0  10      240.57      260.73     24.64 o 
  10   0  10      250.29      244.25     39.17 o 
  12   0  10      540.79      625.66     57.19 o 
 -14   1  10      546.07      546.10     51.38 o 
 -13   1  10      213.41      252.81     36.65 o 
 -12   1  10        0.10        9.73     17.34 o 
 -11   1  10      563.70      551.39     45.85 o 
 -10   1  10     4816.00     4639.41    110.77 o 
  -9   1  10      586.01      644.29     44.94 o 
  -8   1  10     1745.38     1801.74     44.10 o 
  -7   1  10        0.29        9.35      9.42 o 
  -6   1  10        3.92       13.17     14.41 o 
  -5   1  10       30.31        3.38      9.28 o 
  -4   1  10    14858.03    14797.54    226.73 o 
  -3   1  10       93.46       76.67      4.00 o 
  -2   1  10     9304.19     9686.30    162.47 o 
  -1   1  10     1131.90     1091.65     31.06 o 
   0   1  10      794.78      782.71     19.52 o 
   1   1  10     1658.69     1776.90     26.11 o 
   2   1  10    14940.14    14747.18    226.39 o 
   3   1  10        3.12      -13.23     13.23 o 
   4   1  10     7519.82     7622.53    140.22 o 
   5   1  10      123.66      105.45     21.52 o 
   6   1  10      402.43      372.47     24.69 o 
   7   1  10      327.87      288.23     23.30 o 
   8   1  10      908.79      898.41     39.58 o 
   9   1  10       66.27       91.33     18.89 o 
  10   1  10     1759.92     1808.52     67.82 o 
  11   1  10        0.13      -13.63     13.63 o 
  12   1  10      201.05      177.39     40.23 o 
 -13   2  10       19.82       19.01     26.10 o 
 -12   2  10     1078.72     1112.59     65.04 o 
 -11   2  10      122.09      142.67     30.06 o 
 -10   2  10       82.33       75.05     15.56 o 
  -9   2  10     1335.44     1330.98     41.81 o 
  -8   2  10     3817.49     3752.00    109.32 o 
  -7   2  10      255.42      255.35     23.46 o 
  -6   2  10     9036.41     8650.80     98.77 o 
  -5   2  10       63.58       45.30     13.89 o 
  -4   2  10     4264.74     4193.15     96.51 o 
  -3   2  10     2575.02     2898.11     66.83 o 
  -2   2  10     6538.25     6386.24    120.06 o 
  -1   2  10       24.63       71.56     12.17 o 
   0   2  10    12894.43    12229.78    106.68 o 
   1   2  10     2205.04     2085.15     51.32 o 
   2   2  10      738.88      637.79     31.87 o 
   3   2  10     2776.46     2848.39     73.49 o 
   4   2  10     2841.51     2736.47     63.06 o 
   5   2  10      238.02      190.87     27.05 o 
   6   2  10     4249.23     4338.02     86.73 o 
   7   2  10        0.31       11.79     17.02 o 
   8   2  10      142.93      147.42     22.90 o 
   9   2  10       58.97       51.35     23.89 o 
  10   2  10      660.41      663.54     54.11 o 
  11   2  10       27.95       17.00     26.43 o 
  12   2  10      969.93      935.58     57.05 o 
 -13   3  10      167.73      137.23     36.17 o 
 -12   3  10        4.44        3.10     19.92 o 
 -11   3  10      303.65      350.95     33.47 o 
 -10   3  10     2847.90     2889.04    105.79 o 
  -9   3  10      122.11       91.46     28.20 o 
  -8   3  10      901.54      947.09     48.31 o 
  -7   3  10     1475.29     1444.79     54.78 o 
  -6   3  10      320.04      316.23     17.50 o 
  -5   3  10     1372.35     1442.75     52.33 o 
  -4   3  10     9935.82    10125.28    164.06 o 
  -3   3  10      290.27      331.29     17.22 o 
  -2   3  10     7660.65     7795.48    109.81 o 
  -1   3  10     1196.83     1166.49     39.74 o 
   0   3  10        1.46        0.04     12.11 o 
   1   3  10     1357.15     1434.21     47.32 o 
   2   3  10     6540.98     6715.88    125.26 o 
   3   3  10      785.30      803.96     31.95 o 
   4   3  10     1032.68     1040.99     45.57 o 
   5   3  10      953.73      917.20     42.88 o 
   6   3  10     2411.02     2388.42     80.83 o 
   7   3  10      544.30      532.33     41.41 o 
   8   3  10     3524.05     3564.53    110.97 o 
   9   3  10        8.26        6.91     21.46 o 
  10   3  10     3547.01     3751.41    138.06 o 
  11   3  10      185.31      138.56     30.35 o 
 -12   4  10      686.13      686.72     55.26 o 
 -11   4  10      212.19      258.52     42.12 o 
 -10   4  10        8.35      -16.06     17.79 o 
  -9   4  10     1251.38     1248.83     61.97 o 
  -8   4  10     2472.31     2524.85     91.36 o 
  -7   4  10      105.72      128.64     22.65 o 
  -6   4  10     4430.58     4475.29    127.28 o 
  -5   4  10      791.66      744.01     40.54 o 
  -4   4  10     1219.32     1156.85     50.18 o 
  -3   4  10     9218.90     9324.58    150.90 o 
  -2   4  10     3216.26     3172.48     84.44 o 
  -1   4  10     1109.39     1241.89     50.13 o 
   0   4  10     6052.83     5891.83    139.46 o 
   1   4  10      133.54      138.22     21.43 o 
   2   4  10      150.66      106.37     23.51 o 
   3   4  10     1372.29     1369.04     55.26 o 
   4   4  10     2248.01     2081.61     72.79 o 
   5   4  10       51.67       44.20      8.89 o 
   6   4  10     1957.13     1928.89     76.39 o 
   7   4  10     1037.70     1042.57     57.27 o 
   8   4  10      102.78      132.24     27.32 o 
   9   4  10     1067.48     1042.86     65.70 o 
  10   4  10      518.91      513.39     46.05 o 
 -11   5  10       32.37       37.80     28.77 o 
 -10   5  10      854.89      735.46     60.17 o 
  -9   5  10       31.64       40.85     27.02 o 
  -8   5  10      425.62      349.21     39.36 o 
  -7   5  10     2005.65     2041.54     82.42 o 
  -6   5  10        5.84        8.70     15.20 o 
  -5   5  10     1813.55     1796.77     71.37 o 
  -4   5  10     1558.61     1508.44     44.37 o 
  -3   5  10        1.30       14.15     14.81 o 
  -2   5  10      902.80      974.73     39.34 o 
  -1   5  10     2153.04     2232.68     76.67 o 
   0   5  10      338.18      331.31     25.16 o 
   1   5  10      889.89      898.24     48.35 o 
   2   5  10     3882.66     3842.64    110.92 o 
   3   5  10      901.07      821.78     37.79 o 
   4   5  10     1043.12     1023.52     32.16 o 
   5   5  10     1500.40     1496.18     67.49 o 
   6   5  10       96.68       71.15     34.05 o 
   7   5  10      259.60      223.04     35.08 o 
   8   5  10      335.36      324.62     40.78 o 
   9   5  10      186.34      197.66     33.68 o 
  10   5  10      466.99      562.42     50.51 o 
 -10   6  10       98.81      126.19     34.93 o 
  -9   6  10      715.99      829.44     60.52 o 
  -8   6  10       34.16       19.00     28.09 o 
  -7   6  10       96.77      101.61     27.87 o 
  -6   6  10       56.11       69.37     24.19 o 
  -5   6  10      638.86      631.10     28.07 o 
  -4   6  10       28.76       59.99     22.59 o 
  -3   6  10     7076.55     7308.02    168.07 o 
  -2   6  10     2401.26     2326.95     83.64 o 
  -1   6  10      209.70      226.10     33.18 o 
   0   6  10     1519.90     1503.96     71.41 o 
   1   6  10      876.27      845.87     37.58 o 
   2   6  10       26.88       92.66     22.35 o 
   3   6  10     3897.97     3962.09    128.98 o 
   4   6  10      861.74      832.96     55.15 o 
   5   6  10      323.29      306.30     47.04 o 
   6   6  10      512.99      515.61     45.13 o 
   7   6  10      238.80      242.13     35.80 o 
   8   6  10       24.87       17.57     23.39 o 
  -9   7  10       65.89       46.87     26.81 o 
  -8   7  10       70.98      124.40     27.66 o 
  -7   7  10      445.06      452.68     47.17 o 
  -6   7  10        1.59       16.55     17.89 o 
  -5   7  10      298.25      311.64     26.44 o 
  -4   7  10      407.12      449.01     40.61 o 
  -3   7  10      548.03      621.38     46.28 o 
  -2   7  10      165.88      195.74     31.92 o 
  -1   7  10     3868.22     4018.77    147.68 o 
   0   7  10       56.24       69.00     23.31 o 
   1   7  10     1702.62     1653.65     76.00 o 
   2   7  10      415.36      484.69     43.83 o 
   3   7  10      326.54      274.73     39.48 o 
   4   7  10      112.05      112.86     29.41 o 
   5   7  10     1467.14     1443.51     77.40 o 
   6   7  10       36.90       51.74     26.66 o 
   7   7  10      451.92      517.09     48.33 o 
  -6   8  10      170.93      179.24     38.57 o 
  -5   8  10      208.41      177.12     37.26 o 
  -4   8  10      194.84      127.54     33.98 o 
  -3   8  10     2901.39     2701.34    108.00 o 
  -2   8  10      138.52      128.57     31.91 o 
  -1   8  10       52.19       35.72     26.43 o 
   0   8  10       13.59       42.20     20.10 o 
   1   8  10      720.97      763.43     60.17 o 
   2   8  10        4.42       -4.63     20.20 o 
   3   8  10     2203.75     2207.44    104.25 o 
   4   8  10      136.88      221.53     38.72 o 
 -13   0  11     1755.17     1803.66     82.93 o 
 -11   0  11      249.89      308.93     22.08 o 
  -9   0  11     1536.28     1542.59     46.95 o 
  -7   0  11     8695.74     8954.67    152.68 o 
  -5   0  11       65.23       62.43     10.11 o 
  -3   0  11    26518.65    29188.71    311.61 o 
  -1   0  11    42002.90    41905.32    595.10 o 
   1   0  11     2412.13     2599.51     64.62 o 
   3   0  11     5128.44     5062.32    104.38 o 
   5   0  11     3393.29     3250.46     79.17 o 
   7   0  11        0.57        8.06      8.68 o 
   9   0  11     3223.69     3281.42     93.15 o 
  11   0  11      699.90      716.14     60.45 o 
 -14   1  11      116.57      179.25     35.02 o 
 -13   1  11       24.36       -3.52     21.39 o 
 -12   1  11      171.34      179.29     21.76 o 
 -11   1  11     1996.29     1872.39     80.88 o 
 -10   1  11       70.26       52.43     16.88 o 
  -9   1  11     8808.31     8982.86    173.33 o 
  -8   1  11       45.69       62.40     13.30 o 
  -7   1  11      405.06      456.41     18.11 o 
  -6   1  11       12.83        8.50      8.84 o 
  -5   1  11     7726.78     7547.55    144.46 o 
  -4   1  11      957.78      940.63     28.47 o 
  -3   1  11    16694.21    17403.17    235.43 o 
  -2   1  11     1529.71     1572.73     48.94 o 
  -1   1  11     2962.70     2987.16     43.97 o 
   0   1  11     1912.23     1920.29     53.21 o 
   1   1  11    16887.46    17063.94    278.44 o 
   2   1  11      765.68      807.11     15.65 o 
   3   1  11     5999.11     5855.88    119.41 o 
   4   1  11      216.46      187.69     25.79 o 
   5   1  11      826.41      821.06     31.09 o 
   6   1  11       10.38       20.19     16.01 o 
   7   1  11     2706.34     2691.58     95.96 o 
   8   1  11       22.18       22.40     11.80 o 
   9   1  11      926.99      886.84     50.13 o 
  10   1  11        0.17      -16.43     22.67 o 
  11   1  11      455.15      440.03     35.47 o 
 -13   2  11      977.60      948.59     55.99 o 
 -12   2  11        3.69      136.42     23.62 o 
 -11   2  11       63.91       82.91     33.22 o 
 -10   2  11        5.66        5.71     18.89 o 
  -9   2  11     1327.35     1274.92     32.79 o 
  -8   2  11       16.45        7.74     13.96 o 
  -7   2  11     9059.21     8985.65    189.94 o 
  -6   2  11      145.37      116.15     23.72 o 
  -5   2  11     2172.08     2164.27     56.90 o 
  -4   2  11      658.87      716.46     28.20 o 
  -3   2  11     6347.86     6571.66    137.59 o 
  -2   2  11      203.67      208.91     23.63 o 
  -1   2  11     9269.08     9284.68    161.83 o 
   0   2  11     1689.32     1596.80     50.05 o 
   1   2  11        0.70        5.91     11.70 o 
   2   2  11     2578.09     2793.14     77.40 o 
   3   2  11     6389.85     6104.86    125.97 o 
   4   2  11     2363.99     2464.75     69.86 o 
   5   2  11     4529.35     4341.45    121.99 o 
   6   2  11        3.95      -11.17     11.30 o 
   7   2  11       66.00       49.35     23.92 o 
   8   2  11        9.20       20.42     15.39 o 
   9   2  11     1581.03     1540.68     64.26 o 
  10   2  11        6.15      -12.07     22.33 o 
  11   2  11      343.88      361.05     47.32 o 
 -13   3  11      192.44      219.20     29.58 o 
 -12   3  11      181.22      182.29     38.85 o 
 -11   3  11     1806.63     1814.93     82.51 o 
 -10   3  11       49.17       46.33     23.78 o 
  -9   3  11     4897.58     4832.44    154.18 o 
  -8   3  11      627.25      593.38     38.83 o 
  -7   3  11       55.60       49.53     19.06 o 
  -6   3  11      941.48     1027.17     42.03 o 
  -5   3  11     4256.45     4206.63     86.69 o 
  -4   3  11      307.71      308.43     21.85 o 
  -3   3  11     5698.62     6041.43    100.66 o 
  -2   3  11      701.53      663.12     33.86 o 
  -1   3  11     1931.24     1926.42     26.15 o 
   0   3  11     1030.84      970.06     42.35 o 
   1   3  11     5752.20     5729.02    127.54 o 
   2   3  11      265.25      254.58     23.08 o 
   3   3  11     1100.78     1078.51     44.82 o 
   4   3  11      767.53      818.92     42.46 o 
   5   3  11     2432.40     2421.41     76.26 o 
   6   3  11      662.49      676.31     38.47 o 
   7   3  11     3486.04     3402.09    105.63 o 
   8   3  11        8.34       13.19     18.70 o 
   9   3  11      892.12      841.35     52.50 o 
  10   3  11      148.59      100.32     35.50 o 
  11   3  11       56.66       51.91     23.08 o 
 -12   4  11      501.06      521.36     51.52 o 
 -11   4  11       78.94       91.80     29.55 o 
 -10   4  11     1417.19     1495.93     72.84 o 
  -9   4  11      196.37      196.33     30.19 o 
  -8   4  11      134.10       95.08     28.21 o 
  -7   4  11     2661.94     2571.60     91.99 o 
  -6   4  11      537.22      539.65     32.43 o 
  -5   4  11      807.34      827.16     34.90 o 
  -4   4  11     3192.14     3226.23     98.02 o 
  -3   4  11     3063.01     2980.49     79.30 o 
  -2   4  11      446.82      417.95     32.07 o 
  -1   4  11     2660.94     2542.89     77.69 o 
   0   4  11      644.37      621.72     37.86 o 
   1   4  11        6.64        7.33      8.84 o 
   2   4  11      934.14      937.83     45.70 o 
   3   4  11     2141.15     1999.59     71.03 o 
   4   4  11      409.17      460.32     33.64 o 
   5   4  11     2024.25     2019.13     78.48 o 
   6   4  11      979.18      949.14     52.76 o 
   7   4  11        0.69      -13.71     19.67 o 
   8   4  11      986.79      928.64     60.95 o 
   9   4  11      581.06      624.74     52.70 o 
  10   4  11      341.94      376.12     39.45 o 
 -11   5  11      293.97      275.37     40.62 o 
 -10   5  11      144.51      100.41     33.59 o 
  -9   5  11      904.10      861.34     52.12 o 
  -8   5  11     1534.20     1538.76     68.49 o 
  -7   5  11      155.16      126.40     24.83 o 
  -6   5  11     1361.98     1283.31     65.34 o 
  -5   5  11     1874.47     1841.92     72.44 o 
  -4   5  11       27.13       31.91     13.49 o 
  -3   5  11      993.05     1030.46     49.48 o 
  -2   5  11      191.59      176.09     25.29 o 
  -1   5  11     1566.55     1794.36     70.57 o 
   0   5  11      510.96      434.81     37.88 o 
   1   5  11     3554.65     3445.51    103.87 o 
   2   5  11     1394.09     1420.10     49.26 o 
   3   5  11     1158.83     1164.83     59.71 o 
   4   5  11     1447.46     1545.46     72.90 o 
   5   5  11      257.08      311.57     35.08 o 
   6   5  11      881.28      934.59     54.50 o 
   7   5  11      545.47      527.92     47.35 o 
   8   5  11       57.89       58.82     26.42 o 
   9   5  11       19.34       12.71     21.28 o 
 -10   6  11      830.16      781.51     59.56 o 
  -9   6  11       50.97       99.12     27.41 o 
  -8   6  11        8.10       22.00     19.66 o 
  -7   6  11      271.60      253.61     34.23 o 
  -6   6  11      812.69      915.63     49.40 o 
  -5   6  11       26.90       34.25     23.24 o 
  -4   6  11     2066.43     2101.27     61.03 o 
  -3   6  11     2939.27     2900.59    102.74 o 
  -2   6  11      248.93      427.79     40.61 o 
  -1   6  11     2707.49     2731.14     90.48 o 
   0   6  11      970.90      977.44     52.51 o 
   1   6  11      317.18      327.63     33.41 o 
   2   6  11     1003.78     1055.50     58.89 o 
   3   6  11      261.06      232.16     18.74 o 
   4   6  11      438.48      440.35     40.07 o 
   5   6  11      350.93      322.48     32.45 o 
   6   6  11      327.28      349.53     41.19 o 
   7   6  11       15.97       19.31     21.64 o 
   8   6  11      398.30      475.95     50.09 o 
  -8   7  11      310.17      244.19     43.00 o 
  -7   7  11       10.97       48.61     23.55 o 
  -6   7  11      180.86      200.64     33.09 o 
  -5   7  11      266.96      291.37     36.35 o 
  -4   7  11      327.96      323.12     38.27 o 
  -3   7  11      192.92      227.12     38.08 o 
  -2   7  11      642.88      594.33     48.60 o 
  -1   7  11      146.50      148.93     26.25 o 
   0   7  11     1355.13     1305.41     65.33 o 
   1   7  11      674.29      615.70     52.76 o 
   2   7  11       17.87       36.18     23.68 o 
   3   7  11      109.73      137.79     30.67 o 
   4   7  11       40.95       61.02     28.26 o 
   5   7  11       36.64       26.73     18.86 o 
   6   7  11      104.91      153.48     40.09 o 
  -6   8  11      372.34      314.03     57.62 o 
  -5   8  11       70.66       21.30     21.47 o 
  -4   8  11      705.53      731.43     58.31 o 
  -3   8  11       33.34        4.84     26.97 o 
  -2   8  11        0.41       23.30     23.81 o 
  -1   8  11       32.08       25.14     19.90 o 
   0   8  11      914.65      895.35     49.49 o 
   1   8  11       71.20       64.31     29.99 o 
   2   8  11      774.56      813.95     60.47 o 
   3   8  11      273.88      299.09     45.52 o 
   4   8  11      349.21      390.13     45.17 o 
 -14   0  12      673.67      775.05     61.17 o 
 -12   0  12      219.73      287.79     30.59 o 
 -10   0  12      862.72      828.21     36.81 o 
  -8   0  12      110.89      124.87     25.67 o 
  -6   0  12       16.14       13.41      9.30 o 
  -4   0  12    14994.73    15012.04    186.75 o 
  -2   0  12     5277.36     4526.77     71.88 o 
   0   0  12      118.26      127.11     14.09 o 
   2   0  12     4295.80     4392.47     70.90 o 
   4   0  12     5535.52     5832.53    101.49 o 
   6   0  12      233.64      225.28     18.95 o 
   8   0  12     2835.22     2968.36     78.43 o 
  10   0  12     1336.46     1321.88     79.66 o 
 -13   1  12        6.01      -17.93     27.91 o 
 -12   1  12     1234.09     1284.99     72.11 o 
 -11   1  12        9.05       -0.36     14.78 o 
 -10   1  12      807.54      825.64     52.68 o 
  -9   1  12        5.11      -19.78     19.78 o 
  -8   1  12     2130.78     2075.84     76.71 o 
  -7   1  12       81.54       65.48     16.62 o 
  -6   1  12     8304.47     8224.58    148.11 o 
  -5   1  12      516.80      504.62     24.55 o 
  -4   1  12     4530.75     4060.28     90.45 o 
  -3   1  12      798.02      763.33     25.27 o 
  -2   1  12     1576.61     1367.91     46.80 o 
  -1   1  12     1474.08     1571.80     52.12 o 
   0   1  12     8208.55     8171.59    115.84 o 
   1   1  12      121.47      119.32     19.03 o 
   2   1  12     2042.06     2097.92     58.93 o 
   3   1  12       80.94       83.76     15.51 o 
   4   1  12     3906.46     4009.52     60.35 o 
   5   1  12      348.29      351.80     28.23 o 
   6   1  12     3870.22     3970.39     94.80 o 
   7   1  12      417.24      281.46     40.27 o 
   8   1  12      468.84      485.59     29.28 o 
   9   1  12      507.46      508.90     34.53 o 
  10   1  12      872.95      842.80     65.92 o 
  11   1  12       52.09       67.70     32.78 o 
 -13   2  12       13.98        4.72     25.13 o 
 -12   2  12       68.12       91.54     28.93 o 
 -11   2  12       14.65        7.90     16.51 o 
 -10   2  12     2038.82     1877.12     85.67 o 
  -9   2  12      639.24      627.14     26.50 o 
  -8   2  12     1276.97     1262.54     56.39 o 
  -7   2  12     3334.15     3390.64     72.32 o 
  -6   2  12      410.36      398.69     24.52 o 
  -5   2  12     2524.25     2623.87     76.12 o 
  -4   2  12     6281.31     6400.22    126.01 o 
  -3   2  12      240.60      216.95     23.01 o 
  -2   2  12     2101.24     1796.23     38.81 o 
  -1   2  12     2289.68     2515.88     67.14 o 
   0   2  12      370.33      370.11     24.21 o 
   1   2  12     2190.40     2199.46     60.38 o 
   2   2  12     8799.35     8687.04    179.64 o 
   3   2  12       31.03       33.08     16.46 o 
   4   2  12     6630.13     6606.26    139.45 o 
   5   2  12      367.96      373.08     25.93 o 
   6   2  12       17.56       30.16     10.63 o 
   7   2  12      212.43      193.08     25.71 o 
   8   2  12     1110.51     1109.03     49.05 o 
   9   2  12       80.33      103.10     21.50 o 
  10   2  12      445.69      418.01     48.35 o 
  11   2  12      431.82      415.01     61.96 o 
 -13   3  12       51.67       71.72     26.20 o 
 -12   3  12     1612.80     1636.18     72.43 o 
 -11   3  12       13.96       15.68     20.24 o 
 -10   3  12     1707.35     1734.01     85.75 o 
  -9   3  12      597.09      893.06     62.26 o 
  -8   3  12      579.92      542.15     22.65 o 
  -7   3  12      278.76      270.99     29.49 o 
  -6   3  12     3038.05     2990.33     88.33 o 
  -5   3  12      113.19       66.29     19.07 o 
  -4   3  12     1459.72     1377.00     53.76 o 
  -3   3  12      468.50      382.82     29.14 o 
  -2   3  12      979.01      841.70     24.16 o 
  -1   3  12      696.47      711.85     38.29 o 
   0   3  12     6601.40     6514.68    147.88 o 
   1   3  12      585.34      548.19     28.89 o 
   2   3  12     1113.85     1070.08     33.88 o 
   3   3  12     1194.51     1269.16     42.38 o 
   4   3  12     3295.55     3476.89    102.84 o 
   5   3  12       61.96       70.87     19.43 o 
   6   3  12     3765.99     3790.57    125.97 o 
   7   3  12       78.78       72.55     27.84 o 
   8   3  12     1378.16     1497.69     74.49 o 
   9   3  12      504.00      456.45     49.24 o 
  10   3  12      194.12      145.72     37.18 o 
 -12   4  12       26.59        2.52     26.42 o 
 -11   4  12      847.27      887.19     55.91 o 
 -10   4  12     1479.47     1434.77     77.05 o 
  -9   4  12      194.82      194.20     29.70 o 
  -8   4  12     1022.45     1067.07     56.94 o 
  -7   4  12      260.21      249.89     32.69 o 
  -6   4  12      166.22      157.06     25.58 o 
  -5   4  12      653.10      721.51     42.35 o 
  -4   4  12     2504.38     2421.28     81.77 o 
  -3   4  12       32.68      144.20     20.52 o 
  -2   4  12     1744.33     1712.55     55.42 o 
  -1   4  12     2520.93     2538.77     81.05 o 
   0   4  12       12.45       23.31     15.69 o 
   1   4  12     1470.23     1481.19     49.15 o 
   2   4  12     3348.10     3338.28     77.28 o 
   3   4  12        0.91       -4.01     11.96 o 
   4   4  12     1748.00     1619.32     50.50 o 
   5   4  12     1764.81     1650.22     44.93 o 
   6   4  12        9.69       35.50     20.21 o 
   7   4  12     1124.63     1068.33     58.54 o 
   8   4  12      668.03      646.90     48.07 o 
   9   4  12       50.18       44.07     25.33 o 
  10   4  12      195.42      182.40     38.50 o 
 -11   5  12      117.66      111.42     32.62 o 
 -10   5  12      134.26      185.03     30.48 o 
  -9   5  12     1148.65     1147.62     63.20 o 
  -8   5  12      768.35      771.09     56.25 o 
  -7   5  12     1107.60     1166.71     62.30 o 
  -6   5  12     2107.11     2050.16     84.16 o 
  -5   5  12       10.66       74.34     19.46 o 
  -4   5  12     1468.87     1421.39     63.65 o 
  -3   5  12      501.85      540.66     36.76 o 
  -2   5  12        9.21       20.33     14.74 o 
  -1   5  12      145.49      245.44     25.40 o 
   0   5  12     1103.82     1056.24     50.10 o 
   1   5  12      806.63      684.59     48.82 o 
   2   5  12      272.05      298.98     36.30 o 
   3   5  12     2762.27     2807.31     99.38 o 
   4   5  12      503.75      548.80     46.70 o 
   5   5  12      466.00      463.97     41.72 o 
   6   5  12      292.77      361.17     33.72 o 
   7   5  12       10.56        1.44     17.79 o 
   8   5  12       42.17       62.16     29.02 o 
   9   5  12      281.47      293.97     48.47 o 
 -10   6  12      163.89      177.31     34.66 o 
  -9   6  12        6.75       19.75     23.10 o 
  -8   6  12       25.72        7.69     23.87 o 
  -7   6  12      582.92      541.92     48.70 o 
  -6   6  12       34.52       43.86     19.13 o 
  -5   6  12     1690.13     1617.66     56.93 o 
  -4   6  12     1573.84     1639.10     74.03 o 
  -3   6  12       25.90       35.00     14.59 o 
  -2   6  12     1096.29      985.24     61.84 o 
  -1   6  12     1157.90     1111.91     51.91 o 
   0   6  12      107.94       94.16     29.10 o 
   1   6  12     1157.46     1166.64     61.70 o 
   2   6  12      205.60      185.42     22.03 o 
   3   6  12      100.31      100.03     18.60 o 
   4   6  12      121.79       96.72     37.38 o 
   5   6  12     1077.66     1063.20     64.77 o 
   6   6  12      214.78      212.84     36.16 o 
   7   6  12      533.89      507.26     50.46 o 
   8   6  12      457.97      394.47     47.34 o 
  -8   7  12       50.98       49.04     32.31 o 
  -7   7  12      194.28      128.28     35.23 o 
  -6   7  12      185.47      156.32     34.97 o 
  -5   7  12      445.72      482.84     45.32 o 
  -4   7  12       54.85       62.85     33.34 o 
  -3   7  12     1574.51     1663.09     92.42 o 
  -2   7  12       52.33       85.93     25.23 o 
  -1   7  12      613.69      621.08     51.59 o 
   0   7  12      137.17      118.83     25.83 o 
   1   7  12       63.14       94.98     23.05 o 
   2   7  12       25.40       13.50     25.07 o 
   3   7  12      922.78      939.46     60.41 o 
   4   7  12      173.31      225.48     35.08 o 
   5   7  12        1.49        9.39     17.17 o 
   6   7  12       39.03       40.48     22.25 o 
  -5   8  12     1128.11     1156.35     71.07 o 
  -4   8  12       86.40      130.34     32.31 o 
  -3   8  12        5.31       -4.42     27.84 o 
  -2   8  12        3.48        2.21     17.34 o 
  -1   8  12      965.95     1035.99     68.74 o 
   0   8  12      179.92      217.22     32.32 o 
   1   8  12     1126.13     1163.67     71.84 o 
   2   8  12      392.75      404.75     46.95 o 
   3   8  12       93.80      129.53     33.81 o 
 -13   0  13      184.85      139.08     34.15 o 
 -11   0  13     1886.97     1810.37     60.76 o 
  -9   0  13     2053.21     2057.41     60.37 o 
  -7   0  13     1029.53      973.79     48.53 o 
  -5   0  13    10683.90    10666.66    157.91 o 
  -3   0  13    18647.43    18641.80    318.07 o 
  -1   0  13      109.53      118.50     13.34 o 
   1   0  13     5701.52     5749.09    122.90 o 
   3   0  13     1623.13     1489.71     51.59 o 
   5   0  13      761.84      738.43     43.69 o 
   7   0  13     4875.22     4859.24    107.36 o 
   9   0  13     2022.39     1955.15     60.65 o 
  11   0  13       25.86       83.99     33.28 o 
 -13   1  13      475.69      472.48     48.70 o 
 -12   1  13       45.87      167.70     29.97 o 
 -11   1  13      470.92      404.03     31.28 o 
 -10   1  13       52.18       51.74     20.30 o 
  -9   1  13     3305.61     3340.49    110.50 o 
  -8   1  13      101.15      178.50     29.41 o 
  -7   1  13     5378.81     5437.33    133.88 o 
  -6   1  13       37.00       36.13     17.13 o 
  -5   1  13     2366.43     2370.77     71.61 o 
  -4   1  13      439.09      392.77     24.86 o 
  -3   1  13     2717.80     2548.96     67.63 o 
  -2   1  13      301.59      431.63     28.21 o 
  -1   1  13    13085.01    13375.82    245.21 o 
   0   1  13      163.11      142.50     22.00 o 
   1   1  13      774.43      762.63     27.22 o 
   2   1  13       91.50      102.49      8.12 o 
   3   1  13     3304.31     3445.96     88.67 o 
   4   1  13      425.14      340.89     14.35 o 
   5   1  13     4330.80     4022.04     90.17 o 
   6   1  13      684.17      683.55     39.29 o 
   7   1  13      198.86      206.02     24.69 o 
   8   1  13      278.31      273.29     23.21 o 
   9   1  13      718.45      734.88     56.85 o 
  10   1  13       85.37       98.38     29.47 o 
  11   1  13     2375.91     2486.56    122.41 o 
 -13   2  13        5.05       10.96     22.26 o 
 -12   2  13       30.78       -4.56     26.79 o 
 -11   2  13      696.76      657.12     52.16 o 
 -10   2  13        2.21       44.78     23.32 o 
  -9   2  13     1186.84     1186.83     51.75 o 
  -8   2  13      209.33      191.12     24.37 o 
  -7   2  13       89.62      101.02     21.41 o 
  -6   2  13     1287.71     1273.67     57.02 o 
  -5   2  13     3543.95     3740.13     97.50 o 
  -4   2  13      481.44      377.45     32.86 o 
  -3   2  13     5194.01     5289.98    120.30 o 
  -2   2  13       76.22      177.30     19.26 o 
  -1   2  13     2369.24     2262.16     34.66 o 
   0   2  13       21.70       26.63      4.67 o 
   1   2  13     8622.44     8394.46    176.02 o 
   2   2  13        3.47      -13.30     13.30 o 
   3   2  13     5042.72     5089.14    126.19 o 
   4   2  13     1035.28     1033.81     41.30 o 
   5   2  13        0.18        3.92     13.97 o 
   6   2  13      293.20      252.39     28.90 o 
   7   2  13     1723.75     1698.58     56.11 o 
   8   2  13        2.49       28.79     20.93 o 
   9   2  13      622.31      663.50     53.30 o 
  10   2  13       57.37       61.06     21.50 o 
  11   2  13        3.70      -16.17     19.37 o 
 -13   3  13     1336.90     1392.23     80.27 o 
 -12   3  13       50.04       59.97     25.66 o 
 -11   3  13     1151.86     1196.91     60.88 o 
 -10   3  13      282.76      267.01     33.68 o 
  -9   3  13      595.28      643.39     42.33 o 
  -8   3  13      399.18      369.29     33.77 o 
  -7   3  13     1937.42     1898.74     66.64 o 
  -6   3  13      206.98      179.47     22.40 o 
  -5   3  13      585.32      627.79     37.22 o 
  -4   3  13     1176.39     1069.08     51.78 o 
  -3   3  13     4592.73     4379.94    107.18 o 
  -2   3  13      294.74      221.78     31.31 o 
  -1   3  13    11737.37    12094.19    233.23 o 
   0   3  13      603.04      582.29     33.04 o 
   1   3  13     2513.00     2452.08     75.91 o 
   2   3  13     1465.01     1422.06     53.43 o 
   3   3  13      716.18      669.26     40.42 o 
   4   3  13       39.64       76.29     20.75 o 
   5   3  13     2600.52     2590.77     89.71 o 
   6   3  13      380.76      403.38     36.68 o 
   7   3  13      236.07      244.84     30.99 o 
   8   3  13      309.48      320.54     36.39 o 
   9   3  13       53.86       35.03     27.18 o 
  10   3  13       28.15       17.87     20.69 o 
 -12   4  13      527.33      604.30     51.14 o 
 -11   4  13      345.35      304.74     41.53 o 
 -10   4  13       67.04       94.23     28.21 o 
  -9   4  13      526.97      555.50     46.61 o 
  -8   4  13      160.30      212.74     32.44 o 
  -7   4  13        0.70       16.85     15.88 o 
  -6   4  13      231.59      191.02     32.90 o 
  -5   4  13     1317.35     1322.31     44.68 o 
  -4   4  13      343.50      318.58     31.91 o 
  -3   4  13     1671.04     1695.12     72.58 o 
  -2   4  13     6738.60     6835.55    159.93 o 
  -1   4  13     1477.29     1533.48     56.85 o 
   0   4  13     2747.16     2651.74     48.96 o 
   1   4  13     3245.01     3241.80     96.83 o 
   2   4  13       91.68      121.69     23.56 o 
   3   4  13     2721.45     2678.37     70.14 o 
   4   4  13     1788.59     1847.81     66.07 o 
   5   4  13       53.53       25.68     22.62 o 
   6   4  13      682.28      620.92     44.28 o 
   7   4  13     1004.74     1001.47     57.72 o 
   8   4  13        6.31       -5.46     18.84 o 
   9   4  13      387.68      412.10     40.56 o 
 -11   5  13       85.48       86.14     31.27 o 
 -10   5  13      682.86      716.62     53.84 o 
  -9   5  13      904.58      936.28     56.30 o 
  -8   5  13      496.00      506.88     41.95 o 
  -7   5  13     1866.53     1959.45     81.17 o 
  -6   5  13      354.12      351.36     38.97 o 
  -5   5  13      905.04      931.99     38.54 o 
  -4   5  13     1425.50     1380.68     46.27 o 
  -3   5  13      790.15      823.13     45.70 o 
  -2   5  13      793.90      809.85     45.27 o 
  -1   5  13     2123.07     2146.95     73.77 o 
   0   5  13     1593.45     1577.43     66.24 o 
   1   5  13       63.60       67.97     24.42 o 
   2   5  13     3204.14     3253.54     86.30 o 
   3   5  13     1322.95     1248.42     49.69 o 
   4   5  13      472.81      450.12     27.02 o 
   5   5  13     1725.89     1709.59     78.08 o 
   6   5  13       66.13       44.46     33.32 o 
   7   5  13       49.33       46.15     24.52 o 
   8   5  13      368.56      384.58     47.17 o 
 -10   6  13       20.21        7.19     22.18 o 
  -9   6  13      195.65      165.75     37.36 o 
  -8   6  13     1167.63     1170.36     70.91 o 
  -7   6  13       98.12       68.68     28.47 o 
  -6   6  13     1175.53     1057.73     66.02 o 
  -5   6  13     1018.73     1090.67     47.87 o 
  -4   6  13       26.11       28.54     13.63 o 
  -3   6  13     1727.54     1643.11     79.20 o 
  -2   6  13     3628.69     3696.78    119.15 o 
  -1   6  13       34.74       45.38     23.72 o 
   0   6  13     1776.85     1731.22     66.84 o 
   1   6  13      232.26      227.48     37.28 o 
   2   6  13        3.96      -11.24     11.24 o 
   3   6  13      179.85      196.16     31.87 o 
   4   6  13     1860.60     1934.63     98.97 o 
   5   6  13      368.45      308.03     44.95 o 
   6   6  13      742.33      813.41     58.81 o 
   7   6  13      670.42      623.65     49.24 o 
  -8   7  13      258.34      242.70     38.90 o 
  -7   7  13      140.37      143.28     33.47 o 
  -6   7  13      403.32      412.47     45.76 o 
  -5   7  13       22.53       -8.24     20.84 o 
  -4   7  13     1615.79     1626.41     83.04 o 
  -3   7  13      211.94      202.81     37.39 o 
  -2   7  13     1819.39     1705.02     79.00 o 
  -1   7  13      503.50      523.69     47.40 o 
   0   7  13       95.78       98.08     28.56 o 
   1   7  13        1.33      -15.94     15.94 o 
   2   7  13      511.33      544.80     37.68 o 
   3   7  13      261.38      299.47     37.41 o 
   4   7  13        0.54       -8.44     19.58 o 
   5   7  13      131.71       99.04     31.53 o 
  -5   8  13       39.33       97.46     30.02 o 
  -4   8  13       62.99       53.13     36.79 o 
  -3   8  13      104.74      109.00     31.16 o 
  -2   8  13     1377.69     1363.35     79.06 o 
  -1   8  13      190.62      257.98     31.31 o 
   0   8  13      739.45      630.20     45.09 o 
   1   8  13      222.86      187.52     37.16 o 
   2   8  13        0.24      -16.43     26.78 o 
 -12   0  14     2140.52     2247.46     98.59 o 
 -10   0  14     3432.55     3606.04    100.13 o 
  -8   0  14     3508.13     3733.92     95.54 o 
  -6   0  14     5759.93     5679.20    123.27 o 
  -4   0  14     5377.45     5215.45    117.85 o 
  -2   0  14      332.65      337.15     25.15 o 
   0   0  14     4631.68     4628.40     91.87 o 
   2   0  14     1879.90     2009.48     56.85 o 
   4   0  14      606.75      607.18     38.13 o 
   6   0  14     4796.65     4844.79     99.47 o 
   8   0  14     1956.71     1938.79     62.30 o 
  10   0  14        6.50       11.14     24.27 o 
 -13   1  14       46.46       31.10     33.04 o 
 -12   1  14      203.93      223.26     30.50 o 
 -11   1  14      137.24       89.35     24.74 o 
 -10   1  14     1386.57     1334.06     68.00 o 
  -9   1  14       54.55       47.50     22.79 o 
  -8   1  14    14263.55    14695.86    321.29 o 
  -7   1  14        4.59      -14.76     14.76 o 
  -6   1  14     3605.31     3491.43     78.38 o 
  -5   1  14        8.90       11.89      4.67 o 
  -4   1  14     1917.52     1926.67     54.61 o 
  -3   1  14       14.62       -6.88     18.55 o 
  -2   1  14    15926.53    17222.36    310.39 o 
  -1   1  14        9.78      116.65     13.09 o 
   0   1  14       69.12       78.11     17.65 o 
   1   1  14       85.04       75.46     17.61 o 
   2   1  14     3956.87     3870.65    100.71 o 
   3   1  14      182.83      173.20     23.80 o 
   4   1  14     7891.50     8047.38    182.51 o 
   5   1  14      165.99      187.54     23.03 o 
   6   1  14      319.80      300.67     22.06 o 
   7   1  14      592.68      548.46     30.16 o 
   8   1  14      784.94      777.80     44.63 o 
   9   1  14      164.40      119.36     26.77 o 
  10   1  14     1511.07     1373.28     64.63 o 
  11   1  14       10.65       -3.27     25.71 o 
 -13   2  14       12.74       27.49     25.63 o 
 -12   2  14      808.02      812.52     66.38 o 
 -11   2  14       79.44       86.06     29.68 o 
 -10   2  14      992.71      927.50     59.63 o 
  -9   2  14     1563.19     1541.28     61.41 o 
  -8   2  14      225.70      270.89     33.76 o 
  -7   2  14     1027.78     1053.99     48.53 o 
  -6   2  14     7691.48     7780.59    171.75 o 
  -5   2  14      326.32      299.11     28.92 o 
  -4   2  14     4479.52     4551.64    113.57 o 
  -3   2  14      528.02      513.42     32.84 o 
  -2   2  14     1451.08     1401.49     50.66 o 
  -1   2  14      329.56      348.99     29.18 o 
   0   2  14    10597.32    10599.03    210.35 o 
   1   2  14      187.99      233.74     24.88 o 
   2   2  14     3935.75     4088.98     88.88 o 
   3   2  14      636.43      593.31     39.93 o 
   4   2  14       34.57       51.11     14.53 o 
   5   2  14      741.80      690.68     41.27 o 
   6   2  14     2116.13     2062.27     82.62 o 
   7   2  14       75.25       66.49     22.58 o 
   8   2  14      541.13      506.42     41.77 o 
   9   2  14       42.96       48.81     21.01 o 
  10   2  14      330.52      327.00     43.77 o 
 -12   3  14      436.66      390.63     43.60 o 
 -11   3  14      160.02       96.55     27.53 o 
 -10   3  14      196.78      175.35     33.94 o 
  -9   3  14       50.66       59.14     23.45 o 
  -8   3  14     4021.61     4074.02    124.36 o 
  -7   3  14      371.36      364.12     31.31 o 
  -6   3  14       40.64       29.19     18.13 o 
  -5   3  14      895.29      843.32     48.30 o 
  -4   3  14     3961.67     3921.28    109.49 o 
  -3   3  14      382.62      334.14     29.26 o 
  -2   3  14    15734.77    15960.33    325.64 o 
  -1   3  14       17.33       19.70     20.46 o 
   0   3  14      787.45      777.89     44.27 o 
   1   3  14     1312.80     1280.93     48.13 o 
   2   3  14     1133.51     1122.89     51.60 o 
   3   3  14       68.80       81.18     17.95 o 
   4   3  14     1982.40     2009.73     74.57 o 
   5   3  14      103.03       56.94     15.28 o 
   6   3  14       11.67       -2.64     13.13 o 
   7   3  14      311.24      270.11     41.65 o 
   8   3  14     1023.33      961.14     62.68 o 
   9   3  14       11.81        4.59     21.33 o 
  10   3  14     1069.88     1082.41     74.12 o 
 -12   4  14      399.17      374.87     46.48 o 
 -11   4  14       48.15       40.22     25.67 o 
 -10   4  14      482.68      485.21     44.79 o 
  -9   4  14      292.35      263.48     39.27 o 
  -8   4  14       11.14       15.99     25.49 o 
  -7   4  14      110.78      115.75     14.55 o 
  -6   4  14     3796.05     3853.92    126.28 o 
  -5   4  14      228.34      190.50     21.62 o 
  -4   4  14     1741.73     1739.25     46.44 o 
  -3   4  14     3555.85     3603.92    105.92 o 
  -2   4  14     1226.54     1326.27     55.29 o 
  -1   4  14     1855.87     1905.13     71.33 o 
   0   4  14     7661.60     8160.22    214.04 o 
   1   4  14      141.74      129.74     24.93 o 
   2   4  14     1877.70     1810.60     72.60 o 
   3   4  14      288.69      303.94     33.02 o 
   4   4  14       57.40       52.31     21.68 o 
   5   4  14      679.14      689.00     47.19 o 
   6   4  14     1339.41     1293.39     64.97 o 
   7   4  14       12.64       19.24     21.76 o 
   8   4  14      330.01      286.16     44.20 o 
   9   4  14      326.63      332.98     42.12 o 
 -11   5  14      268.88      250.27     50.56 o 
 -10   5  14      357.23      355.16     44.52 o 
  -9   5  14      172.96      136.39     33.89 o 
  -8   5  14     2645.20     2547.17    107.20 o 
  -7   5  14      355.41      389.32     40.02 o 
  -6   5  14      348.89      364.21     36.44 o 
  -5   5  14     1548.86     1493.32     68.71 o 
  -4   5  14      241.63      211.35     20.45 o 
  -3   5  14      209.01      128.49     30.85 o 
  -2   5  14     2533.15     2497.06     87.16 o 
  -1   5  14       58.87       82.19     25.76 o 
   0   5  14        8.89       34.36     21.60 o 
   1   5  14     1810.76     1429.99     59.53 o 
   2   5  14     1336.90     1343.38     49.55 o 
   3   5  14      351.84      378.26     37.70 o 
   4   5  14     1289.47     1285.76     66.05 o 
   5   5  14      112.61       88.68     22.49 o 
   6   5  14      174.05       92.15     30.92 o 
   7   5  14      205.40      194.81     32.34 o 
   8   5  14      197.62      205.29     35.87 o 
  -9   6  14      552.00      567.38     45.19 o 
  -8   6  14       93.31       76.18     26.98 o 
  -7   6  14      572.93      523.93     50.08 o 
  -6   6  14      591.10      581.12     49.73 o 
  -5   6  14        1.25      -14.73     15.34 o 
  -4   6  14      443.39      437.09     43.19 o 
  -3   6  14     1202.84     1250.58     71.65 o 
  -2   6  14       97.16      133.62     25.33 o 
  -1   6  14      120.74      186.17     29.74 o 
   0   6  14      730.10      678.63     52.77 o 
   1   6  14      121.32      108.36     27.24 o 
   2   6  14       46.58       35.65     24.79 o 
   3   6  14     1263.09     1227.57     52.16 o 
   4   6  14      235.41      259.08     35.58 o 
   5   6  14     1215.91     1113.72     69.63 o 
   6   6  14      840.09      790.87     59.29 o 
   7   6  14        2.25       -7.91     25.13 o 
  -7   7  14      174.80      109.16     35.21 o 
  -6   7  14       83.88       96.72     22.44 o 
  -5   7  14      854.96      894.61     60.57 o 
  -4   7  14      105.73       95.41     29.88 o 
  -3   7  14       14.40       25.06     23.43 o 
  -2   7  14      381.56      350.63     36.86 o 
  -1   7  14      152.02      134.10     34.47 o 
   0   7  14        1.18      -12.46     19.82 o 
   1   7  14      821.80      806.27     50.04 o 
   2   7  14      205.46      182.98     36.01 o 
   3   7  14        5.51       10.76     21.66 o 
   4   7  14      188.33      217.23     36.48 o 
   5   7  14      264.07      321.40     43.58 o 
  -4   8  14       70.29       32.99     31.41 o 
  -3   8  14      623.90      552.29     66.89 o 
  -2   8  14       44.19       50.20     22.24 o 
  -1   8  14      116.11       77.83     34.28 o 
   0   8  14       81.37       46.08     33.09 o 
   1   8  14       70.65       37.96     29.49 o 
 -13   0  15     1396.77     1427.87     82.04 o 
 -11   0  15     2251.29     2342.30     80.61 o 
  -9   0  15      147.04      118.47     15.32 o 
  -7   0  15     1708.23     1736.61     47.20 o 
  -5   0  15     1696.33     1652.47     58.66 o 
  -3   0  15     3679.07     3975.54    101.99 o 
  -1   0  15     4353.68     4011.06     80.33 o 
   1   0  15     3235.82     3309.11     68.32 o 
   3   0  15      774.52      791.76     42.66 o 
   5   0  15     5261.45     5169.54    148.59 o 
   7   0  15     2066.31     2066.20     73.66 o 
   9   0  15       88.82      118.13     32.29 o 
 -13   1  15       25.14       57.74     28.93 o 
 -12   1  15      325.33      308.01     43.90 o 
 -11   1  15      694.37      687.87     45.77 o 
 -10   1  15      166.08      171.14     24.37 o 
  -9   1  15     4050.15     4163.76    102.67 o 
  -8   1  15        1.54      -12.59     12.59 o 
  -7   1  15      333.70      304.53     28.56 o 
  -6   1  15      269.87      219.13     29.63 o 
  -5   1  15     2800.37     2665.18     79.85 o 
  -4   1  15        6.55       56.32     14.82 o 
  -3   1  15     6519.96     6393.10    121.74 o 
  -2   1  15      208.05      414.11     28.02 o 
  -1   1  15       34.15       20.62      9.25 o 
   0   1  15      589.92      576.26     22.61 o 
   1   1  15     4237.72     4047.65    107.47 o 
   2   1  15      183.02      152.21     21.47 o 
   3   1  15     6287.36     6280.57    152.81 o 
   4   1  15      162.17      189.90     30.01 o 
   5   1  15      804.68      732.34     43.95 o 
   6   1  15      264.59      304.08     34.64 o 
   7   1  15     1051.90     1096.16     61.03 o 
   8   1  15      185.74      188.98     33.52 o 
   9   1  15     1404.39     1489.90     80.45 o 
  10   1  15       21.50       37.25     28.81 o 
 -13   2  15      488.61      530.13     63.06 o 
 -12   2  15        7.28      -10.53     21.16 o 
 -11   2  15      736.30      828.06     47.36 o 
 -10   2  15      190.10      189.43     26.96 o 
  -9   2  15      407.48      422.41     31.74 o 
  -8   2  15      939.90     1010.80     54.15 o 
  -7   2  15     2716.45     2672.31     80.29 o 
  -6   2  15      295.52      248.96     32.58 o 
  -5   2  15     3404.10     3488.65     85.17 o 
  -4   2  15       12.67        7.14     12.42 o 
  -3   2  15      846.60      853.14     28.02 o 
  -2   2  15      115.75      149.33     21.57 o 
  -1   2  15      933.73      753.73     22.50 o 
   0   2  15      418.27      464.82     35.89 o 
   1   2  15     1869.10     1826.18     66.43 o 
   2   2  15     1155.10     1138.01     53.29 o 
   3   2  15      348.43      337.68     33.67 o 
   4   2  15      996.27      987.13     46.04 o 
   5   2  15     3230.14     3347.02     90.54 o 
   6   2  15        5.68       22.28     17.29 o 
   7   2  15      814.59      757.09     53.73 o 
   8   2  15       26.79       17.54     21.26 o 
   9   2  15      263.06      244.91     34.45 o 
  10   2  15       44.06       11.09     25.67 o 
 -12   3  15      344.86      328.80     43.64 o 
 -11   3  15      282.96      237.69     37.28 o 
 -10   3  15       20.39        3.77     20.64 o 
  -9   3  15     2012.07     2113.23     82.95 o 
  -8   3  15      433.16      385.50     24.11 o 
  -7   3  15      173.01      151.76     26.39 o 
  -6   3  15     2424.15     2535.76     76.16 o 
  -5   3  15     3271.49     3264.86    104.63 o 
  -4   3  15      226.55      148.52     24.57 o 
  -3   3  15     6885.35     6803.81    124.73 o 
  -2   3  15      196.06      160.61     13.32 o 
  -1   3  15     1508.11     1453.21     58.84 o 
   0   3  15     1144.53     1179.53     51.93 o 
   1   3  15       40.87       64.79     20.27 o 
   2   3  15      121.27      103.97     23.64 o 
   3   3  15      814.77      858.11     47.55 o 
   4   3  15      689.83      678.53     34.70 o 
   5   3  15       51.11       86.20     16.44 o 
   6   3  15      452.26      450.87     40.98 o 
   7   3  15     1471.17     1574.19     67.52 o 
   8   3  15       46.24       32.18     25.50 o 
   9   3  15     1089.46     1110.36     65.26 o 
 -11   4  15      317.17      302.07     39.62 o 
 -10   4  15      376.29      368.89     40.90 o 
  -9   4  15       68.73       66.21     24.97 o 
  -8   4  15      239.38      278.83     34.54 o 
  -7   4  15      915.63      945.86     40.12 o 
  -6   4  15      591.33      526.10     33.08 o 
  -5   4  15     1275.08     1226.35     61.64 o 
  -4   4  15     3365.57     3191.35    109.92 o 
  -3   4  15      466.25      514.36     47.11 o 
  -2   4  15     1797.79     1849.40     67.27 o 
  -1   4  15      101.13      230.56     26.67 o 
   0   4  15        1.23        2.13     17.06 o 
   1   4  15      491.47      463.18     23.11 o 
   2   4  15      452.06      438.06     37.98 o 
   3   4  15      221.56      211.78     20.85 o 
   4   4  15      290.96      271.57     27.65 o 
   5   4  15     1540.39     1542.98     78.89 o 
   6   4  15      671.16      609.59     61.48 o 
   7   4  15      173.28      158.55     38.05 o 
   8   4  15      789.44      798.93     63.07 o 
   9   4  15      144.07      121.52     30.43 o 
 -10   5  15        8.82       -2.27     22.07 o 
  -9   5  15     1004.04      948.23     59.11 o 
  -8   5  15      480.28      473.38     48.75 o 
  -7   5  15        5.96       -5.66     12.69 o 
  -6   5  15     1348.05     1332.53     66.19 o 
  -5   5  15      427.44      441.82     29.97 o 
  -4   5  15      153.72      144.82     17.38 o 
  -3   5  15      596.00      646.47     46.35 o 
  -2   5  15      318.96      367.60     36.92 o 
  -1   5  15       60.41       85.32     22.42 o 
   0   5  15     1077.85     1050.06     59.54 o 
   1   5  15      938.40      875.88     55.90 o 
   2   5  15       14.25        1.53     19.78 o 
   3   5  15     1397.04     1423.79     49.01 o 
   4   5  15      436.89      403.22     25.39 o 
   5   5  15       20.33       43.42     21.16 o 
   6   5  15      218.35      213.36     36.00 o 
   7   5  15      299.16      255.47     41.31 o 
   8   5  15        5.06        0.28     22.20 o 
  -9   6  15        5.21       14.75     29.11 o 
  -8   6  15      370.13      435.36     36.67 o 
  -7   6  15       65.00       61.11     19.13 o 
  -6   6  15      189.48      115.74     32.49 o 
  -5   6  15       39.07       43.53     26.08 o 
  -4   6  15     1409.61     1413.27     65.47 o 
  -3   6  15      522.64      527.54     45.06 o 
  -2   6  15      619.61      691.51     55.61 o 
  -1   6  15      193.51      174.29     27.36 o 
   0   6  15      591.55      584.12     48.20 o 
   1   6  15       53.48       61.27     26.41 o 
   2   6  15     1558.04     1572.34     79.67 o 
   3   6  15      241.25      224.14     38.94 o 
   4   6  15      996.48      974.35     74.51 o 
   5   6  15      737.48      842.40     61.69 o 
   6   6  15      127.19      135.82     36.31 o 
  -7   7  15       17.13       -8.58     21.04 o 
  -6   7  15      442.74      390.72     47.80 o 
  -5   7  15      139.52      130.57     31.72 o 
  -4   7  15       18.22       26.63     22.99 o 
  -3   7  15      177.42      183.49     33.77 o 
  -2   7  15      435.12      480.50     46.20 o 
  -1   7  15       19.98       55.34     26.43 o 
   0   7  15     1079.87     1156.63     72.52 o 
   1   7  15      305.13      308.01     29.83 o 
   2   7  15       71.35       64.98     28.82 o 
   3   7  15      257.21      169.75     45.47 o 
   4   7  15      256.48      325.74     42.28 o 
  -3   8  15       22.69      -10.10     21.93 o 
  -2   8  15      111.20       89.96     26.69 o 
  -1   8  15       58.22       93.76     26.11 o 
   0   8  15      316.26      334.80     50.38 o 
 -12   0  16      585.11      614.95     54.72 o 
 -10   0  16       39.89       45.38     24.88 o 
  -8   0  16     1176.69     1106.63     38.30 o 
  -6   0  16      156.91      180.94     14.59 o 
  -4   0  16     2628.88     2728.30     55.77 o 
  -2   0  16     7016.63     7045.69    122.26 o 
   0   0  16     1659.35     1633.63     56.98 o 
   2   0  16      497.56      509.08     34.33 o 
   4   0  16     5127.69     5304.27    142.34 o 
   6   0  16      225.69      276.35     32.83 o 
   8   0  16      773.62      741.97     59.66 o 
  10   0  16      994.83     1028.78     73.55 o 
 -13   1  16       95.58       82.71     32.20 o 
 -12   1  16     1056.39      947.65     65.48 o 
 -11   1  16      141.79      176.00     31.43 o 
 -10   1  16     2419.52     2314.42     70.05 o 
  -9   1  16       62.91       74.92     26.81 o 
  -8   1  16      100.04       57.69     18.80 o 
  -7   1  16      307.66      278.29     25.35 o 
  -6   1  16     4948.85     4864.40    133.73 o 
  -5   1  16      451.58      452.95     34.43 o 
  -4   1  16     5035.54     5240.90    127.00 o 
  -3   1  16      841.70      797.91     34.27 o 
  -2   1  16       23.71       48.60     15.22 o 
  -1   1  16      747.94      803.78     27.92 o 
   0   1  16     9239.77     9422.18    157.61 o 
   1   1  16       23.36       78.92     21.74 o 
   2   1  16     7160.60     7424.29    148.23 o 
   3   1  16       15.21       19.94     17.25 o 
   4   1  16      270.36      266.23     20.56 o 
   5   1  16       53.68       45.55     17.43 o 
   6   1  16     2299.20     2167.64     67.00 o 
   7   1  16        7.09       11.56     17.83 o 
   8   1  16      843.92      877.21     60.81 o 
   9   1  16       13.19      -14.31     22.86 o 
  10   1  16        0.89      -16.77     30.12 o 
 -12   2  16      117.47       83.79     24.92 o 
 -11   2  16       91.64       60.65     23.01 o 
 -10   2  16      363.96      328.93     42.36 o 
  -9   2  16        1.43       -0.42     17.50 o 
  -8   2  16     3530.26     3401.02     99.66 o 
  -7   2  16      197.05      129.30     28.26 o 
  -6   2  16     1224.56     1268.28     50.85 o 
  -5   2  16      142.15      139.38     18.38 o 
  -4   2  16      471.31      481.44     34.45 o 
  -3   2  16        1.16       -5.26     14.65 o 
  -2   2  16     4528.50     4455.02    118.50 o 
  -1   2  16     2408.78     2439.42     78.65 o 
   0   2  16      455.72      397.28     34.53 o 
   1   2  16     2768.95     2867.24     70.10 o 
   2   2  16      992.41      976.81     45.74 o 
   3   2  16      840.35      824.40     38.88 o 
   4   2  16     4577.52     4766.55    122.14 o 
   5   2  16        4.62        4.44     11.49 o 
   6   2  16      305.45      326.15     33.08 o 
   7   2  16      141.82      116.39     22.55 o 
   8   2  16      645.74      626.07     38.60 o 
   9   2  16        2.57       41.84     23.80 o 
 -12   3  16      566.27      520.99     46.13 o 
 -11   3  16       12.96        2.60     19.86 o 
 -10   3  16     1336.27     1504.41     79.47 o 
  -9   3  16      285.27      308.95     35.08 o 
  -8   3  16      226.98      188.17     19.13 o 
  -7   3  16      199.51      154.21     20.35 o 
  -6   3  16     2162.42     2191.56     69.80 o 
  -5   3  16        0.21      -10.11     14.62 o 
  -4   3  16     2633.66     2707.36     81.84 o 
  -3   3  16      538.79      611.47     40.04 o 
  -2   3  16       56.22       46.45     10.22 o 
  -1   3  16     1328.55     1360.63     61.84 o 
   0   3  16     3981.42     3968.69    113.46 o 
   1   3  16        0.54       -2.31     14.77 o 
   2   3  16      978.11      961.02     44.58 o 
   3   3  16      482.52      509.06     41.53 o 
   4   3  16      263.20      307.78     25.34 o 
   5   3  16      572.43      580.85     33.11 o 
   6   3  16     3556.46     3428.30    123.60 o 
   7   3  16       38.12       25.48     20.58 o 
   8   3  16     1396.03     1364.92     79.72 o 
   9   3  16      117.74      114.57     35.62 o 
 -11   4  16      554.03      536.38     55.56 o 
 -10   4  16      173.89      182.78     31.98 o 
  -9   4  16      440.20      378.10     42.71 o 
  -8   4  16     1832.85     1922.56     84.29 o 
  -7   4  16       94.89       91.25     20.16 o 
  -6   4  16      386.53      410.75     28.85 o 
  -5   4  16     1281.80     1151.42     73.01 o 
  -4   4  16      214.20      188.54     19.81 o 
  -3   4  16     1165.66     1222.29     56.02 o 
  -2   4  16     3777.05     3806.27    116.90 o 
  -1   4  16       92.04       98.62     23.30 o 
   0   4  16      363.68      366.05     36.63 o 
   1   4  16      658.77      622.58     44.59 o 
   2   4  16      368.26      333.13     36.86 o 
   3   4  16      182.01      139.23     28.68 o 
   4   4  16     2043.02     2115.45     73.87 o 
   5   4  16      812.67      821.31     51.91 o 
   6   4  16      204.66      240.98     32.64 o 
   7   4  16     1321.40     1281.77     69.47 o 
   8   4  16      305.61      331.12     39.70 o 
 -10   5  16      446.37      484.54     46.65 o 
  -9   5  16      762.89      795.87     61.01 o 
  -8   5  16       92.15       97.60     30.65 o 
  -7   5  16     1476.63     1415.78     73.82 o 
  -6   5  16      583.39      586.41     50.04 o 
  -5   5  16      202.41      174.60     25.08 o 
  -4   5  16      612.50      603.45     42.37 o 
  -3   5  16      328.02      297.81     35.81 o 
  -2   5  16        3.29       83.75     21.33 o 
  -1   5  16     1675.15     1626.10     77.20 o 
   0   5  16     2667.45     2628.33     97.61 o 
   1   5  16       87.88      109.69     26.32 o 
   2   5  16     1206.76     1232.11     60.01 o 
   3   5  16      555.61      548.12     54.26 o 
   4   5  16      171.48      136.03     27.60 o 
   5   5  16      560.23      484.18     45.48 o 
   6   5  16      233.92      249.69     43.30 o 
   7   5  16        2.33      -16.22     18.84 o 
  -9   6  16      299.93      239.85     41.67 o 
  -8   6  16       99.95       59.99     29.06 o 
  -7   6  16       73.42      106.82     30.46 o 
  -6   6  16       22.64        2.64     23.55 o 
  -5   6  16     1156.70     1094.74     66.12 o 
  -4   6  16      311.32      284.53     30.98 o 
  -3   6  16      608.38      578.31     49.20 o 
  -2   6  16     1429.62     1490.12     70.25 o 
  -1   6  16      157.21      136.53     33.01 o 
   0   6  16      113.47       97.57     31.06 o 
   1   6  16     1055.58      985.48     50.78 o 
   2   6  16       59.38       58.48     26.35 o 
   3   6  16      646.85      606.80     53.38 o 
   4   6  16      526.06      480.70     51.67 o 
   5   6  16      263.32      245.33     40.55 o 
   6   6  16        6.75      -23.69     25.96 o 
  -6   7  16      164.14      178.24     36.23 o 
  -5   7  16        8.11       -6.45     21.26 o 
  -4   7  16      118.75       98.28     28.54 o 
  -3   7  16      831.88      757.39     67.70 o 
  -2   7  16        1.20       -9.77     17.09 o 
  -1   7  16     1791.96     1759.54    100.32 o 
   0   7  16      458.15      499.09     49.62 o 
   1   7  16      129.97      113.84     29.99 o 
   2   7  16      204.79      208.09     46.69 o 
   3   7  16      346.14      363.67     46.99 o 
 -13   0  17      758.34      845.72     67.20 o 
 -11   0  17      175.39      138.79     26.81 o 
  -9   0  17     1642.62     1711.37     86.76 o 
  -7   0  17     2057.43     2067.49     69.46 o 
  -5   0  17     4197.57     4355.80    114.87 o 
  -3   0  17     9308.83     9434.18    154.54 o 
  -1   0  17     3252.85     3328.62     73.09 o 
   1   0  17     2329.57     2514.45     74.20 o 
   3   0  17     3396.82     3324.46     71.58 o 
   5   0  17      401.06      385.31     36.16 o 
   7   0  17     1565.91     1596.98     81.89 o 
   9   0  17     1262.98     1381.08     83.09 o 
 -13   1  17      158.75      151.67     35.17 o 
 -12   1  17       12.68       10.62     24.94 o 
 -11   1  17     1150.35     1131.35     67.40 o 
 -10   1  17        4.92        1.48     19.69 o 
  -9   1  17       21.70       18.07     21.05 o 
  -8   1  17       32.76       13.48     22.11 o 
  -7   1  17     4471.93     4308.36    132.48 o 
  -6   1  17       95.61       97.04     17.95 o 
  -5   1  17     3571.18     3396.70     93.58 o 
  -4   1  17      840.50      801.51     41.78 o 
  -3   1  17        0.25      -13.38     15.14 o 
  -2   1  17     1299.58     1375.21     49.24 o 
  -1   1  17    11263.43    11643.27    225.32 o 
   0   1  17     1407.61     1472.81     63.82 o 
   1   1  17     3663.34     3681.54     93.38 o 
   2   1  17      148.28      155.39     20.74 o 
   3   1  17        1.78        3.37     13.71 o 
   4   1  17       32.68       44.70     20.01 o 
   5   1  17     2416.71     2455.61     91.60 o 
   6   1  17        0.10      -16.72     16.98 o 
   7   1  17      936.64      980.99     54.00 o 
   8   1  17       11.99        5.41     20.49 o 
   9   1  17      157.74      123.39     35.97 o 
 -12   2  17        0.46       -2.17     21.22 o 
 -11   2  17      416.45      400.81     37.82 o 
 -10   2  17        0.29      -19.48     19.48 o 
  -9   2  17     3062.91     3139.59    104.90 o 
  -8   2  17       98.46      119.61     20.33 o 
  -7   2  17     5242.69     5446.63    154.40 o 
  -6   2  17      548.84      542.06     35.21 o 
  -5   2  17      656.69      645.70     42.51 o 
  -4   2  17      126.68       93.58     16.12 o 
  -3   2  17     2679.74     2733.04     84.93 o 
  -2   2  17       57.12       56.84     14.07 o 
  -1   2  17      730.64      740.05     22.83 o 
   0   2  17      162.80      176.57     12.94 o 
   1   2  17     3243.66     3355.04    108.47 o 
   2   2  17      475.83      519.40     36.42 o 
   3   2  17     4735.56     4923.75    131.44 o 
   4   2  17        0.85        9.56     21.76 o 
   5   2  17      879.96      919.45     54.87 o 
   6   2  17        5.61       10.82     18.69 o 
   7   2  17      611.63      694.80     41.21 o 
   8   2  17        6.69       -4.73     18.29 o 
   9   2  17      750.90      776.78     61.88 o 
 -12   3  17        5.06       -1.93     19.76 o 
 -11   3  17     1071.76     1151.95     72.18 o 
 -10   3  17      158.95      142.22     34.94 o 
  -9   3  17        1.52       10.45     17.66 o 
  -8   3  17      781.08      741.55     53.61 o 
  -7   3  17     4045.78     3978.20    128.77 o 
  -6   3  17       35.52       47.23     23.60 o 
  -5   3  17     3436.48     3464.91     99.49 o 
  -4   3  17      421.06      355.32     37.40 o 
  -3   3  17        1.87        9.43     15.18 o 
  -2   3  17      589.72      595.34     42.40 o 
  -1   3  17     6250.27     6325.72    179.91 o 
   0   3  17      227.18      206.56     28.60 o 
   1   3  17     2929.72     2909.77     91.49 o 
   2   3  17      515.55      455.54     34.70 o 
   3   3  17       81.66       90.57     21.81 o 
   4   3  17      267.20      296.00     36.95 o 
   5   3  17     3175.60     3236.72    116.97 o 
   6   3  17      125.33       81.79     24.94 o 
   7   3  17     1702.29     1670.47     95.94 o 
   8   3  17      104.07      110.79     30.84 o 
 -11   4  17      263.41      269.75     39.84 o 
 -10   4  17      161.88      183.19     34.01 o 
  -9   4  17     1532.98     1516.19     77.54 o 
  -8   4  17       92.63      145.82     27.01 o 
  -7   4  17     2493.32     2542.21     84.00 o 
  -6   4  17      639.53      624.92     49.92 o 
  -5   4  17      574.23      566.78     33.26 o 
  -4   4  17      256.70      218.42     33.56 o 
  -3   4  17     1356.98     1295.32     66.38 o 
  -2   4  17      324.18      286.54     33.22 o 
  -1   4  17      500.94      549.95     41.65 o 
   0   4  17      321.76      267.87     33.81 o 
   1   4  17      913.24      956.16     53.44 o 
   2   4  17      103.08      111.17     22.04 o 
   3   4  17     1796.90     1715.13     78.40 o 
   4   4  17      444.99      442.30     32.25 o 
   5   4  17      173.72      150.26     41.87 o 
   6   4  17      849.68      852.65     54.06 o 
   7   4  17      360.79      334.80     42.43 o 
   8   4  17      254.87      230.68     43.69 o 
 -10   5  17      425.87      437.90     50.84 o 
  -9   5  17       37.37       70.79     27.22 o 
  -8   5  17      713.86      701.08     46.83 o 
  -7   5  17     2045.68     2121.75     93.43 o 
  -6   5  17       43.61       50.05     17.30 o 
  -5   5  17     1519.61     1554.91     71.78 o 
  -4   5  17      208.51      160.20     37.74 o 
  -3   5  17        1.93      -11.27     16.31 o 
  -2   5  17      250.76      272.39     33.48 o 
  -1   5  17     2275.24     2207.03     92.37 o 
   0   5  17      104.28       91.42     28.05 o 
   1   5  17     1224.94     1239.82     68.08 o 
   2   5  17     1548.61     1503.07     77.36 o 
   3   5  17        8.82       90.28     22.73 o 
   4   5  17      691.12      631.99     38.86 o 
   5   5  17      658.65      656.28     52.73 o 
   6   5  17      219.59      208.43     30.36 o 
   7   5  17      184.40      159.91     35.28 o 
  -8   6  17      312.72      302.61     43.09 o 
  -7   6  17       40.92       93.29     29.26 o 
  -6   6  17      963.75     1048.65     65.39 o 
  -5   6  17     1030.63     1005.00     53.17 o 
  -4   6  17      485.42      457.41     47.75 o 
  -3   6  17     1244.68     1206.54     73.55 o 
  -2   6  17      478.94      481.52     42.97 o 
  -1   6  17      319.20      291.35     39.20 o 
   0   6  17      908.61      906.06     52.57 o 
   1   6  17      173.85      196.55     34.13 o 
   2   6  17      332.35      321.87     28.88 o 
   3   6  17      235.61      183.07     34.87 o 
   4   6  17      122.85      166.38     35.89 o 
   5   6  17        1.14       -6.89     21.73 o 
  -6   7  17       69.16       65.87     30.37 o 
  -5   7  17       77.52      149.26     33.89 o 
  -4   7  17      936.25      887.61     67.31 o 
  -3   7  17       18.83       19.37     20.94 o 
  -2   7  17     1377.96     1332.82     71.54 o 
  -1   7  17      473.44      500.92     48.61 o 
   0   7  17      151.44      174.77     32.61 o 
   1   7  17       89.67       91.04     33.15 o 
   2   7  17      265.77      262.41     41.25 o 
   3   7  17       21.98       41.47     22.57 o 
 -12   0  18      503.70      532.01     54.05 o 
 -10   0  18     1463.91     1495.81     60.17 o 
  -8   0  18      404.42      416.90     34.08 o 
  -6   0  18     2793.47     2652.59     61.88 o 
  -4   0  18     7320.78     7755.68    187.24 o 
  -2   0  18     2571.34     2506.63     67.38 o 
   0   0  18      874.19      948.74     49.72 o 
   2   0  18     2105.04     1993.30     54.01 o 
   4   0  18       18.25        2.93     10.41 o 
   6   0  18     1295.30     1422.91     72.22 o 
   8   0  18     1813.55     1900.08     82.96 o 
 -12   1  18      359.86      379.22     40.40 o 
 -11   1  18       11.22       18.74     16.55 o 
 -10   1  18       22.94       23.64     23.94 o 
  -9   1  18        0.09      -17.74     17.74 o 
  -8   1  18     4585.27     4725.26    135.25 o 
  -7   1  18        2.19       88.02     20.34 o 
  -6   1  18      838.40      946.23     48.27 o 
  -5   1  18      134.99       93.84     31.18 o 
  -4   1  18        0.42       10.26     12.74 o 
  -3   1  18      342.84      329.16     32.58 o 
  -2   1  18     4731.71     4698.32    118.60 o 
  -1   1  18      146.22      505.39     35.61 o 
   0   1  18     2914.94     3001.77     98.02 o 
   1   1  18      141.27      174.99     26.17 o 
   2   1  18       78.36       86.12     22.91 o 
   3   1  18      258.24      265.79     31.23 o 
   4   1  18     2427.18     2491.37     94.07 o 
   5   1  18      247.98      245.94     21.73 o 
   6   1  18     1174.44     1155.67     45.78 o 
   7   1  18      258.63      240.85     38.39 o 
   8   1  18       79.76      103.81     27.79 o 
   9   1  18       52.35       62.47     29.69 o 
 -12   2  18      400.87      352.81     45.19 o 
 -11   2  18        9.43       17.54     19.58 o 
 -10   2  18     1340.41     1344.78     70.86 o 
  -9   2  18      431.18      383.30     39.28 o 
  -8   2  18      398.63      352.64     37.07 o 
  -7   2  18      866.71      917.02     46.31 o 
  -6   2  18      752.32      733.62     41.37 o 
  -5   2  18      548.45      594.67     32.45 o 
  -4   2  18     2350.87     2424.88     82.34 o 
  -3   2  18       99.67       88.64     23.21 o 
  -2   2  18       55.26       77.13     19.13 o 
  -1   2  18      593.29      586.55     37.23 o 
   0   2  18      131.01      166.48     28.92 o 
   1   2  18       18.51       -2.94     14.73 o 
   2   2  18     3636.41     3669.03    120.32 o 
   3   2  18       48.85       68.28     21.82 o 
   4   2  18      408.48      383.55     32.80 o 
   5   2  18      428.83      423.76     36.95 o 
   6   2  18      407.04      480.18     37.39 o 
   7   2  18        1.06       -0.83     13.56 o 
   8   2  18      689.90      667.31     60.37 o 
   9   2  18       96.48       72.60     30.93 o 
 -11   3  18      215.10      202.70     37.61 o 
 -10   3  18       43.24       68.19     24.94 o 
  -9   3  18      212.58      205.76     44.16 o 
  -8   3  18      874.84      864.91     49.37 o 
  -7   3  18       34.64       55.16     22.17 o 
  -6   3  18       42.07       29.61     22.85 o 
  -5   3  18      419.39      451.89     40.25 o 
  -4   3  18      294.51      295.38     38.69 o 
  -3   3  18      461.54      489.52     39.84 o 
  -2   3  18     3709.04     3790.71    118.35 o 
  -1   3  18        3.92      112.99     21.59 o 
   0   3  18      568.49      540.07     38.63 o 
   1   3  18      662.05      689.96     43.31 o 
   2   3  18      126.61      137.74     25.33 o 
   3   3  18      346.22      349.47     31.78 o 
   4   3  18     2416.74     2444.43    100.58 o 
   5   3  18        9.25        9.86     15.40 o 
   6   3  18     1369.15     1390.02     76.15 o 
   7   3  18      159.17      147.65     33.82 o 
   8   3  18       20.02       46.39     24.99 o 
 -11   4  18      563.76      551.74     52.79 o 
 -10   4  18      833.93      775.21     55.45 o 
  -9   4  18        1.35       24.23     18.59 o 
  -8   4  18      123.01      122.83     31.32 o 
  -7   4  18      468.28      461.95     33.57 o 
  -6   4  18      215.59      217.57     27.75 o 
  -5   4  18       87.43      142.58     28.49 o 
  -4   4  18      928.99      939.17     57.52 o 
  -3   4  18      532.77      474.49     40.17 o 
  -2   4  18        6.16       12.67     18.98 o 
  -1   4  18     1249.41     1332.13     63.70 o 
   0   4  18      336.49      319.79     32.45 o 
   1   4  18       90.17       94.67     23.74 o 
   2   4  18     1444.72     1447.57     70.87 o 
   3   4  18      320.44      322.54     44.06 o 
   4   4  18      104.90       91.73     20.90 o 
   5   4  18     1216.35     1212.21     74.27 o 
   6   4  18      493.28      514.98     45.85 o 
   7   4  18       24.45       17.98     24.99 o 
  -9   5  18      552.00      645.77     53.92 o 
  -8   5  18      971.85      908.55     63.17 o 
  -7   5  18       18.31       23.07     26.51 o 
  -6   5  18       60.82       97.73     20.60 o 
  -5   5  18     1093.97     1063.74     61.24 o 
  -4   5  18        2.18       24.75     23.00 o 
  -3   5  18      563.52      554.66     43.87 o 
  -2   5  18      957.63      899.78     55.41 o 
  -1   5  18       10.60       15.31     21.09 o 
   0   5  18      108.96      127.42     27.15 o 
   1   5  18     1981.44     2104.70     92.59 o 
   2   5  18       64.22       59.32     28.24 o 
   3   5  18     1359.77     1419.31     77.91 o 
   4   5  18      743.57      735.84     55.05 o 
   5   5  18       59.98       72.36     35.67 o 
   6   5  18      358.35      388.43     45.14 o 
  -8   6  18        1.59        6.75     21.05 o 
  -7   6  18     1098.72      933.60     51.81 o 
  -6   6  18      392.95      343.92     54.66 o 
  -5   6  18      163.83      206.43     36.15 o 
  -4   6  18      895.74      957.34     69.76 o 
  -3   6  18      249.66      249.71     35.00 o 
  -2   6  18      202.61      271.26     36.12 o 
  -1   6  18      583.73      636.63     51.77 o 
   0   6  18       14.18       34.36     22.49 o 
   1   6  18       46.13       60.88     24.24 o 
   2   6  18      101.38      225.51     33.89 o 
   3   6  18      340.73      336.86     43.90 o 
   4   6  18        9.59       10.11     21.80 o 
  -5   7  18     1247.34     1312.65     76.92 o 
  -4   7  18       22.45       48.25     35.58 o 
  -3   7  18      754.53      703.80     62.13 o 
  -2   7  18      243.74      208.76     39.89 o 
  -1   7  18       66.24       82.35     29.87 o 
   0   7  18      129.84      138.14     32.16 o 
   1   7  18      372.81      331.85     45.47 o 
   2   7  18        1.64        9.22     31.02 o 
 -11   0  19     2024.31     2068.98     79.71 o 
  -9   0  19      289.29      345.08     31.11 o 
  -7   0  19     1597.34     1605.20     70.75 o 
  -5   0  19     4472.24     4811.28    134.92 o 
  -3   0  19     1091.98     1073.86     52.59 o 
  -1   0  19     1709.15     1713.48     50.52 o 
   1   0  19     3083.86     3090.32    102.90 o 
   3   0  19        1.02       -8.97     19.23 o 
   5   0  19     3567.72     3970.57    138.99 o 
   7   0  19     1919.31     1941.42     95.41 o 
 -12   1  19       38.16       48.01     20.69 o 
 -11   1  19      281.73      267.19     36.98 o 
 -10   1  19       35.05       -5.33     25.38 o 
  -9   1  19     2316.17     2193.09     98.21 o 
  -8   1  19       35.84       20.41     15.66 o 
  -7   1  19      467.90      512.29     39.02 o 
  -6   1  19      349.24      331.07     21.18 o 
  -5   1  19      190.64      206.07     34.35 o 
  -4   1  19      212.37      188.59     22.00 o 
  -3   1  19     2640.87     2642.46     74.08 o 
  -2   1  19       57.17       91.40     27.40 o 
  -1   1  19     1556.30     1630.77     55.49 o 
   0   1  19       85.39      165.00     27.46 o 
   1   1  19     3475.71     3639.14     90.28 o 
   2   1  19       50.03      158.78     28.02 o 
   3   1  19     3728.72     3764.03    100.49 o 
   4   1  19      142.76      104.96     18.28 o 
   5   1  19     1254.50     1221.17     61.89 o 
   6   1  19      300.25      325.83     37.92 o 
   7   1  19     1152.67     1139.01     68.69 o 
   8   1  19      240.29      240.87     47.93 o 
 -12   2  19      103.58      106.81     34.17 o 
 -11   2  19     1014.03     1079.42     83.47 o 
 -10   2  19      264.88      218.46     33.39 o 
  -9   2  19      273.68      270.57     30.76 o 
  -8   2  19      977.13      963.87     57.01 o 
  -7   2  19     1093.51     1013.70     47.64 o 
  -6   2  19      116.28       86.47     28.10 o 
  -5   2  19     2128.97     2305.85     85.89 o 
  -4   2  19       16.42      -13.00     16.36 o 
  -3   2  19      182.89      183.49     21.19 o 
  -2   2  19      178.19      235.87     29.91 o 
  -1   2  19     2529.33     2525.77     89.28 o 
   0   2  19       58.54      114.75     27.15 o 
   1   2  19     4741.62     4786.21    132.75 o 
   2   2  19      294.75      291.14     27.48 o 
   3   2  19      318.24      286.79     37.75 o 
   4   2  19      467.37      478.28     43.90 o 
   5   2  19     1321.07     1348.70     59.92 o 
   6   2  19       10.69       26.98     17.27 o 
   7   2  19      457.28      441.80     45.70 o 
   8   2  19       37.57       37.08     30.41 o 
 -11   3  19        0.11        2.87     21.43 o 
 -10   3  19      106.37      119.37     34.17 o 
  -9   3  19      775.91      699.86     56.91 o 
  -8   3  19       53.71       35.74     27.39 o 
  -7   3  19       71.11       94.30     33.68 o 
  -6   3  19      586.57      506.29     38.38 o 
  -5   3  19     1274.67     1272.58     64.44 o 
  -4   3  19      349.78      352.17     31.10 o 
  -3   3  19     4172.74     4064.50    129.19 o 
  -2   3  19        7.52      182.74     27.75 o 
  -1   3  19     4282.85     4331.34    125.51 o 
   0   3  19     1258.71     1286.29     67.04 o 
   1   3  19      419.50      474.34     41.12 o 
   2   3  19      930.16      979.90     51.62 o 
   3   3  19     1804.30     1840.19     64.20 o 
   4   3  19        2.05      -11.68     22.15 o 
   5   3  19      785.60      809.16     57.32 o 
   6   3  19      208.69      232.82     37.61 o 
   7   3  19      316.52      349.73     35.38 o 
 -10   4  19       18.51        7.60     23.56 o 
  -9   4  19      162.08      121.42     35.88 o 
  -8   4  19      114.08      121.24     28.00 o 
  -7   4  19      560.11      574.20     44.03 o 
  -6   4  19      175.49      137.47     27.22 o 
  -5   4  19      532.32      495.78     37.35 o 
  -4   4  19      967.74      906.43     58.57 o 
  -3   4  19        8.72       -3.81     20.23 o 
  -2   4  19     1566.99     1510.57     70.18 o 
  -1   4  19     1019.64      982.61     59.97 o 
   0   4  19      267.96      213.54     34.57 o 
   1   4  19     1919.74     2050.29     86.97 o 
   2   4  19      167.86      187.40     33.17 o 
   3   4  19       52.23       60.54     21.10 o 
   4   4  19      467.29      453.99     34.14 o 
   5   4  19      634.46      561.67     54.47 o 
   6   4  19        3.16        8.33     19.00 o 
   7   4  19       75.17       33.58     24.74 o 
  -9   5  19      630.99      586.01     58.77 o 
  -8   5  19        0.08      -20.07     20.07 o 
  -7   5  19      316.23      292.58     40.84 o 
  -6   5  19       93.36      113.48     21.70 o 
  -5   5  19       48.25       28.73     26.47 o 
  -4   5  19      203.16      163.89     39.91 o 
  -3   5  19      294.11      356.99     35.33 o 
  -2   5  19       93.89       82.58     29.10 o 
  -1   5  19      363.22      292.80     41.74 o 
   0   5  19     1273.70     1402.78     69.32 o 
   1   5  19      744.72      702.68     56.43 o 
   2   5  19      704.59      629.58     53.22 o 
   3   5  19      961.33      958.39     52.30 o 
   4   5  19        7.11        5.43     19.82 o 
   5   5  19      178.03      204.81     46.76 o 
  -7   6  19      333.96      364.32     48.33 o 
  -6   6  19       63.36       77.56     29.39 o 
  -5   6  19      256.49      254.94     39.95 o 
  -4   6  19       94.01      134.14     27.29 o 
  -3   6  19       56.16       36.39     24.41 o 
  -2   6  19      542.31      514.80     55.41 o 
  -1   6  19      135.59      197.32     34.55 o 
   0   6  19        0.45       -7.47     20.54 o 
   1   6  19       91.90      106.71     31.83 o 
   2   6  19      447.24      430.14     35.21 o 
   3   6  19       77.23       86.19     32.65 o 
   4   6  19      730.38      806.86     62.64 o 
  -4   7  19      377.34      392.16     50.28 o 
  -3   7  19       63.58       85.67     31.55 o 
  -2   7  19        0.59       -3.95     18.96 o 
  -1   7  19       15.66       -7.61     21.92 o 
   0   7  19      483.77      461.12     45.36 o 
 -12   0  20      820.45      978.86     71.88 o 
 -10   0  20      134.24      136.02     31.90 o 
  -8   0  20     1096.42     1086.64     62.67 o 
  -6   0  20     5780.41     5768.83    161.71 o 
  -4   0  20       12.93       28.89     14.46 o 
  -2   0  20     1722.14     1782.87     53.65 o 
   0   0  20     5333.69     5327.94    129.79 o 
   2   0  20      181.49      179.89     15.92 o 
   4   0  20     2872.81     3042.18    108.04 o 
   6   0  20     1585.52     1705.48     88.11 o 
   8   0  20       67.77      105.12     32.68 o 
 -12   1  20       94.75       72.24     38.26 o 
 -11   1  20       46.85       53.27     22.57 o 
 -10   1  20     1335.01     1451.38     77.26 o 
  -9   1  20       11.94      -21.49     21.49 o 
  -8   1  20      876.33      890.58     70.59 o 
  -7   1  20       22.44       73.35     21.18 o 
  -6   1  20      569.21      568.22     39.58 o 
  -5   1  20        0.44       32.11     17.66 o 
  -4   1  20     3667.08     3598.41    108.60 o 
  -3   1  20        9.49       13.40     14.21 o 
  -2   1  20     1272.07     1258.79     41.99 o 
  -1   1  20        0.32       34.78     12.06 o 
   0   1  20     3686.35     3723.13     82.08 o 
   1   1  20      155.32      181.55     21.78 o 
   2   1  20     6903.24     7133.63    186.80 o 
   3   1  20      241.24      257.09     35.96 o 
   4   1  20      919.83      927.59     43.90 o 
   5   1  20      254.60      361.59     32.84 o 
   6   1  20      362.20      297.16     39.87 o 
   7   1  20      108.77      135.38     29.84 o 
   8   1  20     1052.67     1040.66     71.76 o 
 -11   2  20      247.57      186.89     40.79 o 
 -10   2  20       17.88       63.02     26.49 o 
  -9   2  20      278.82      245.49     35.50 o 
  -8   2  20     1563.38     1661.84     71.71 o 
  -7   2  20      231.00      190.79     35.35 o 
  -6   2  20     5528.31     5418.45    165.25 o 
  -5   2  20       21.93       27.59     17.78 o 
  -4   2  20       56.36       38.69     17.82 o 
  -3   2  20       39.79       38.01     16.24 o 
  -2   2  20     1864.58     1946.22     70.44 o 
  -1   2  20      218.67      239.75     34.93 o 
   0   2  20     4699.52     4756.95    103.18 o 
   1   2  20      306.00      408.40     46.70 o 
   2   2  20        1.77        8.27     14.97 o 
   3   2  20      390.73      351.25     38.61 o 
   4   2  20     1188.50     1189.25     68.16 o 
   5   2  20       31.68       50.34     25.97 o 
   6   2  20      584.27      600.78     46.74 o 
   7   2  20       41.56       85.39     26.98 o 
 -11   3  20       20.05      -25.45     29.84 o 
 -10   3  20      461.88      473.98     48.50 o 
  -9   3  20       79.04       84.70     27.08 o 
  -8   3  20      148.06      159.68     36.75 o 
  -7   3  20      286.85      236.44     36.17 o 
  -6   3  20      459.50      476.39     44.35 o 
  -5   3  20      306.37      330.92     33.82 o 
  -4   3  20     3631.24     3563.85    123.02 o 
  -3   3  20       22.65       33.14     22.08 o 
  -2   3  20     1852.44     1854.18     78.69 o 
  -1   3  20      446.82      467.00     40.93 o 
   0   3  20      589.71      622.58     48.73 o 
   1   3  20       59.59       71.33     21.05 o 
   2   3  20     1001.25      996.27     45.89 o 
   3   3  20      105.08       99.75     26.70 o 
   4   3  20       10.59        3.85     19.80 o 
   5   3  20      295.73      361.10     42.11 o 
   6   3  20      690.44      648.98     59.09 o 
   7   3  20      162.41      203.91     36.97 o 
 -10   4  20        5.65        6.79     24.19 o 
  -9   4  20      140.19      116.45     31.84 o 
  -8   4  20      684.29      654.87     55.50 o 
  -7   4  20       17.59      -12.06     23.30 o 
  -6   4  20     2684.12     2727.48    103.85 o 
  -5   4  20     1018.48     1059.09     64.93 o 
  -4   4  20       62.20       62.43     23.59 o 
  -3   4  20     1760.83     1757.27     82.36 o 
  -2   4  20     1195.10     1196.58     65.33 o 
  -1   4  20      239.48      222.31     34.57 o 
   0   4  20     2064.31     2134.07     87.73 o 
   1   4  20       86.02      137.79     29.54 o 
   2   4  20        4.44        3.33     19.00 o 
   3   4  20      319.08      333.02     41.29 o 
   4   4  20      642.19      643.98     56.10 o 
   5   4  20       12.94       22.98     24.06 o 
   6   4  20      394.12      402.18     51.22 o 
  -8   5  20      265.97      209.23     37.66 o 
  -7   5  20      871.14      844.37     61.54 o 
  -6   5  20       11.38       20.69     24.26 o 
  -5   5  20      501.21      537.61     49.75 o 
  -4   5  20      669.64      740.74     54.42 o 
  -3   5  20       44.19       47.53     23.92 o 
  -2   5  20      110.02      125.00     31.46 o 
  -1   5  20     1460.07     1465.05     79.02 o 
   0   5  20     1103.25     1104.48     68.98 o 
   1   5  20     1060.95     1018.44     61.81 o 
   2   5  20     1251.15     1203.54     72.94 o 
   3   5  20        0.40       -9.11     20.75 o 
   4   5  20      206.27      165.65     37.07 o 
   5   5  20      147.09      135.67     34.83 o 
  -6   6  20      599.98      516.01     51.71 o 
  -5   6  20      533.68      548.03     52.12 o 
  -4   6  20       11.54       23.30     21.65 o 
  -3   6  20      566.92      592.72     56.64 o 
  -2   6  20      189.61      152.56     34.87 o 
  -1   6  20       15.78       20.25     25.38 o 
   0   6  20      311.19      373.15     45.46 o 
   1   6  20      529.66      479.27     49.24 o 
   2   6  20      116.72      106.48     34.62 o 
   3   6  20      762.88      724.63     63.39 o 
 -11   0  21       42.46       25.99     27.41 o 
  -9   0  21      222.06      164.71     28.42 o 
  -7   0  21     1250.48     1381.24     69.01 o 
  -5   0  21       26.34       19.17     10.70 o 
  -3   0  21     2716.58     2779.58    100.69 o 
  -1   0  21     2316.88     2316.48     66.77 o 
   1   0  21      500.31      469.18     28.80 o 
   3   0  21      872.73      794.96     53.75 o 
   5   0  21      767.06      821.73     53.10 o 
   7   0  21       24.17       25.63     25.67 o 
 -11   1  21     1123.37     1150.70     75.82 o 
 -10   1  21       73.95       57.16     35.80 o 
  -9   1  21      456.21      439.14     40.24 o 
  -8   1  21        0.78      -17.86     17.86 o 
  -7   1  21      336.97      380.92     36.03 o 
  -6   1  21       12.26       24.02     19.14 o 
  -5   1  21      644.09      700.69     31.61 o 
  -4   1  21      253.35      209.19     30.30 o 
  -3   1  21      724.85      758.31     50.21 o 
  -2   1  21      449.80      461.71     33.49 o 
  -1   1  21     1967.32     2087.32     74.53 o 
   0   1  21      319.72      392.67     42.78 o 
   1   1  21      945.32      878.50     53.84 o 
   2   1  21       41.47       51.07     16.56 o 
   3   1  21      590.94      602.51     45.45 o 
   4   1  21      176.59      110.28     35.32 o 
   5   1  21      412.11      439.92     44.87 o 
   6   1  21      163.59      161.94     34.87 o 
   7   1  21      827.52      842.05     59.85 o 
 -11   2  21       39.16       20.27     21.08 o 
 -10   2  21      247.52      279.74     39.06 o 
  -9   2  21     1044.81      995.40     61.53 o 
  -8   2  21       82.03       88.49     22.83 o 
  -7   2  21     2370.52     2737.77    102.00 o 
  -6   2  21       16.01      -15.56     22.27 o 
  -5   2  21        2.18       -5.51     13.88 o 
  -4   2  21        1.96      -19.79     19.83 o 
  -3   2  21     1560.35     1524.04     66.72 o 
  -2   2  21       97.56      115.91     29.79 o 
  -1   2  21     1734.23     1686.13     76.53 o 
   0   2  21      663.45      658.75     56.30 o 
   1   2  21      208.40      185.24     31.56 o 
   2   2  21      475.82      470.09     30.27 o 
   3   2  21     1143.96     1241.38     74.78 o 
   4   2  21       31.64       28.15     17.50 o 
   5   2  21      612.95      603.46     51.83 o 
   6   2  21        1.94      -22.11     22.11 o 
   7   2  21        1.29      -25.38     25.38 o 
 -10   3  21        0.16      -17.24     17.24 o 
  -9   3  21      165.59      208.77     31.87 o 
  -8   3  21      356.45      349.93     43.25 o 
  -7   3  21     1120.10     1111.95     54.18 o 
  -6   3  21      394.12      414.31     34.87 o 
  -5   3  21     1436.88     1570.51     61.58 o 
  -4   3  21       72.86       90.28     25.92 o 
  -3   3  21     1237.63     1200.07     57.68 o 
  -2   3  21      481.78      509.72     50.12 o 
  -1   3  21      463.06      452.43     39.95 o 
   0   3  21      358.12      316.32     40.68 o 
   1   3  21      566.16      569.22     44.66 o 
   2   3  21      207.22      207.61     30.59 o 
   3   3  21       83.27       87.65     30.73 o 
   4   3  21      313.73      327.99     35.26 o 
   5   3  21      813.48      836.24     62.85 o 
   6   3  21      132.40      168.10     36.47 o 
  -9   4  21      538.64      527.46     50.87 o 
  -8   4  21       10.58       -5.52     24.04 o 
  -7   4  21      854.14      867.43     49.33 o 
  -6   4  21      871.77      876.31     63.62 o 
  -5   4  21      163.07      174.43     28.53 o 
  -4   4  21     1200.51     1256.22     64.87 o 
  -3   4  21     1163.75     1196.40     71.14 o 
  -2   4  21      110.17       86.15     29.87 o 
  -1   4  21     1213.90     1148.11     66.20 o 
   0   4  21      112.44      123.73     30.12 o 
   1   4  21       86.72      102.02     28.60 o 
   2   4  21       72.20       59.39     25.29 o 
   3   4  21      792.72      822.65     50.41 o 
   4   4  21       73.52       76.55     22.42 o 
   5   4  21      308.36      294.23     44.74 o 
  -8   5  21      447.03      507.04     58.59 o 
  -7   5  21      188.46      167.26     34.93 o 
  -6   5  21      758.81      720.47     58.44 o 
  -5   5  21      180.31      167.74     37.96 o 
  -4   5  21       46.69       44.38     27.11 o 
  -3   5  21       40.29       46.27     26.53 o 
  -2   5  21      459.31      392.00     42.51 o 
  -1   5  21      675.17      680.98     55.27 o 
   0   5  21      146.34      144.01     34.99 o 
   1   5  21      831.28      829.54     62.38 o 
   2   5  21      140.21      191.44     34.72 o 
   3   5  21      259.74      217.56     42.09 o 
   4   5  21      188.03      201.67     38.31 o 
  -5   6  21      195.07      205.09     39.72 o 
  -4   6  21     1026.58     1005.84     72.49 o 
  -3   6  21      473.06      473.07     45.63 o 
  -2   6  21        3.28      -19.86     19.86 o 
  -1   6  21      234.26      280.62     37.32 o 
   0   6  21      582.41      510.45     50.16 o 
   1   6  21        2.19       -3.80     22.82 o 
   2   6  21      467.82      482.69     63.79 o 
 -10   0  22      566.21      578.56     50.99 o 
  -8   0  22     1048.47     1103.38     60.72 o 
  -6   0  22      489.30      486.96     43.82 o 
  -4   0  22     3987.73     3969.20     93.16 o 
  -2   0  22     2931.11     2880.31     74.81 o 
   0   0  22        0.34       27.16     17.63 o 
   2   0  22     3691.08     3868.92    116.13 o 
   4   0  22      604.67      528.65     45.97 o 
   6   0  22      104.56       86.82     29.22 o 
 -11   1  22        0.01        0.71     17.43 o 
 -10   1  22      449.78      488.06     39.28 o 
  -9   1  22        7.31       17.08     23.42 o 
  -8   1  22      507.14      459.66     42.57 o 
  -7   1  22        4.82      -20.89     21.60 o 
  -6   1  22     1502.52     1633.74     76.65 o 
  -5   1  22       91.96       92.80     19.36 o 
  -4   1  22      191.27      192.36     19.16 o 
  -3   1  22      417.24      396.63     33.55 o 
  -2   1  22     1480.96     1370.42     46.25 o 
  -1   1  22      235.46      241.84     25.43 o 
   0   1  22     5394.11     5608.39    139.75 o 
   1   1  22      137.84      123.69     24.62 o 
   2   1  22       39.35       65.08     17.79 o 
   3   1  22        9.94       13.54     16.39 o 
   4   1  22      454.24      505.08     44.87 o 
   5   1  22        0.15       26.68     17.74 o 
   6   1  22     1190.06     1200.03     67.22 o 
   7   1  22        3.14       27.08     21.67 o 
 -10   2  22     1047.22      996.66     64.94 o 
  -9   2  22        4.33        1.22     18.25 o 
  -8   2  22     1760.20     1790.56     86.22 o 
  -7   2  22       86.96       75.72     29.06 o 
  -6   2  22        1.12       13.40     17.82 o 
  -5   2  22       81.65       50.12     23.43 o 
  -4   2  22     1514.95     1546.20     70.18 o 
  -3   2  22        9.10       20.58     18.04 o 
  -2   2  22     1027.62      972.91     58.24 o 
  -1   2  22      417.80      370.94     36.10 o 
   0   2  22      119.11      126.92     30.72 o 
   1   2  22      380.10      355.30     37.58 o 
   2   2  22     3084.74     3409.92    128.94 o 
   3   2  22      256.46      289.42     37.30 o 
   4   2  22      700.95      673.89     44.26 o 
   5   2  22        1.26       -4.30     21.58 o 
   6   2  22       54.43       83.08     28.55 o 
 -10   3  22      128.76      182.27     34.69 o 
  -9   3  22      235.60      136.86     35.98 o 
  -8   3  22      203.33      204.99     36.95 o 
  -7   3  22      162.79      169.32     26.88 o 
  -6   3  22      791.30      819.95     60.74 o 
  -5   3  22        9.22       -8.85     14.83 o 
  -4   3  22      216.60      216.58     28.31 o 
  -3   3  22      398.21      349.37     40.97 o 
  -2   3  22      335.61      312.21     40.93 o 
  -1   3  22       77.04       70.87     31.10 o 
   0   3  22      748.94      780.40     50.76 o 
   1   3  22       50.08       44.44     26.39 o 
   2   3  22      436.64      411.31     48.72 o 
   3   3  22      309.99      287.25     41.87 o 
   4   3  22     1080.48     1099.90     63.79 o 
   5   3  22       94.64       84.88     24.59 o 
   6   3  22     1209.04     1173.82     77.90 o 
  -9   4  22        1.22       -0.02     20.11 o 
  -8   4  22      700.11      681.39     57.91 o 
  -7   4  22      426.82      443.71     41.35 o 
  -6   4  22        0.16       15.72     21.57 o 
  -5   4  22      227.26      164.13     35.46 o 
  -4   4  22      922.32      929.48     57.70 o 
  -3   4  22       59.81       76.03     25.94 o 
  -2   4  22      588.72      601.40     50.32 o 
  -1   4  22      225.61      211.58     35.33 o 
   0   4  22       54.05       67.97     25.43 o 
   1   4  22      109.25      140.80     30.00 o 
   2   4  22     1032.63     1142.69     72.93 o 
   3   4  22       34.17       22.25     25.31 o 
   4   4  22      248.18      250.10     44.11 o 
   5   4  22      599.00      632.82     51.86 o 
  -7   5  22      170.40      148.25     36.68 o 
  -6   5  22      370.80      402.94     47.88 o 
  -5   5  22       16.31        9.25     19.99 o 
  -4   5  22        8.73      -17.21     28.03 o 
  -3   5  22      226.52      230.10     34.15 o 
  -2   5  22      528.68      495.96     49.23 o 
  -1   5  22       31.77       60.69     26.69 o 
   0   5  22      825.91      887.75     58.78 o 
   1   5  22      447.62      457.76     44.94 o 
   2   5  22        7.55       -4.87     23.74 o 
   3   5  22      746.43      740.46     63.61 o 
  -4   6  22      483.68      461.21     57.41 o 
  -3   6  22        0.98        0.93     22.94 o 
  -2   6  22      318.16      315.87     44.75 o 
  -1   6  22      501.19      453.95     51.03 o 
   0   6  22       20.21       33.64     27.06 o 
  -9   0  23       40.68       39.28     28.17 o 
  -7   0  23      536.59      508.02     47.05 o 
  -5   0  23     7243.77     6962.86    188.50 o 
  -3   0  23     3025.58     3015.12    112.88 o 
  -1   0  23        1.13        7.36     10.57 o 
   1   0  23     2303.12     2233.91     77.10 o 
   3   0  23      442.05      390.36     50.72 o 
   5   0  23      231.97      266.55     35.80 o 
 -10   1  23        6.61        1.11     25.55 o 
  -9   1  23      631.98      678.32     51.77 o 
  -8   1  23       26.10       22.00     23.10 o 
  -7   1  23     1777.16     1747.30     77.49 o 
  -6   1  23      276.84      280.88     37.80 o 
  -5   1  23      450.68      397.33     39.93 o 
  -4   1  23      401.26      393.18     41.42 o 
  -3   1  23     1665.33     1607.48     56.07 o 
  -2   1  23      279.16      253.62     22.06 o 
  -1   1  23     2070.05     2013.76     72.00 o 
   0   1  23        0.07       -3.51     17.83 o 
   1   1  23        2.39       24.34     16.38 o 
   2   1  23       15.26       30.33     16.45 o 
   3   1  23      852.81      876.76     60.94 o 
   4   1  23       14.19       -7.91     20.18 o 
   5   1  23      537.62      551.78     59.36 o 
   6   1  23       48.57       65.92     27.21 o 
 -10   2  23       55.83       41.70     26.06 o 
  -9   2  23      449.86      506.87     46.40 o 
  -8   2  23      343.24      281.93     45.09 o 
  -7   2  23       29.32       13.14     25.65 o 
  -6   2  23       46.45      108.08     27.39 o 
  -5   2  23     2766.18     2728.41    103.61 o 
  -4   2  23       65.05       79.80     20.70 o 
  -3   2  23      721.03      727.62     47.50 o 
  -2   2  23      360.19      325.77     31.84 o 
  -1   2  23      354.57      368.19     34.72 o 
   0   2  23      225.37      212.93     39.32 o 
   1   2  23     3610.69     3751.36    134.24 o 
   2   2  23       71.39       42.57     32.00 o 
   3   2  23      672.91      614.85     38.97 o 
   4   2  23      128.70       91.69     22.96 o 
   5   2  23       56.68      112.04     23.02 o 
   6   2  23       15.84        6.38     25.94 o 
  -9   3  23      202.30      134.80     40.19 o 
  -8   3  23       68.60       75.82     31.31 o 
  -7   3  23      793.02      857.16     59.62 o 
  -6   3  23       95.49       60.03     24.36 o 
  -5   3  23       49.36       68.26     33.17 o 
  -4   3  23      411.02      410.35     44.23 o 
  -3   3  23     1095.44     1095.39     62.58 o 
  -2   3  23       84.86       98.79     25.23 o 
  -1   3  23     1421.03     1492.58     71.24 o 
   0   3  23      321.07      388.35     38.61 o 
   1   3  23      123.15      118.24     29.32 o 
   2   3  23      576.59      541.88     55.01 o 
   3   3  23     1673.48     1720.43     89.92 o 
   4   3  23       48.59       52.97     32.08 o 
   5   3  23     1021.29     1030.52     74.11 o 
  -8   4  23      122.41       95.99     31.69 o 
  -7   4  23       17.35       50.41     24.43 o 
  -6   4  23      125.13       98.66     39.76 o 
  -5   4  23      964.92      976.76     60.58 o 
  -4   4  23       59.57      103.88     30.99 o 
  -3   4  23      211.82      176.23     37.06 o 
  -2   4  23      441.68      380.27     45.21 o 
  -1   4  23      138.00      124.41     30.61 o 
   0   4  23      246.71      220.49     40.02 o 
   1   4  23     1668.72     1607.80     90.46 o 
   2   4  23       75.27       68.65     32.13 o 
   3   4  23      106.10      124.94     34.09 o 
   4   4  23      412.48      419.38     51.53 o 
  -6   5  23       14.38      -23.08     23.08 o 
  -5   5  23       82.27       97.19     29.12 o 
  -4   5  23      451.45      453.89     45.04 o 
  -3   5  23      196.92      210.04     33.53 o 
  -2   5  23        9.21       27.75     19.02 o 
  -1   5  23      385.43      361.06     46.44 o 
   0   5  23      325.98      330.48     46.29 o 
   1   5  23       28.67       23.80     29.11 o 
   2   5  23      541.16      530.32     56.08 o 
 -10   0  24      436.57      457.48     43.34 o 
  -8   0  24      262.64      282.70     37.53 o 
  -6   0  24     2928.26     3222.72    116.18 o 
  -4   0  24      502.63      587.35     39.59 o 
  -2   0  24      102.83      143.31     26.81 o 
   0   0  24     1278.03     1257.30     51.44 o 
   2   0  24      128.22      149.33     25.21 o 
   4   0  24      586.73      639.35     55.82 o 
 -10   1  24      688.30      659.41     53.78 o 
  -9   1  24        0.04       -1.10     19.40 o 
  -8   1  24     1270.28     1311.32     84.85 o 
  -7   1  24       21.01       35.02     21.09 o 
  -6   1  24       32.65       70.86     30.94 o 
  -5   1  24      256.20      289.87     28.80 o 
  -4   1  24      558.40      652.61     57.84 o 
  -3   1  24       90.70      101.70     22.74 o 
  -2   1  24     1397.55     1432.65     72.69 o 
  -1   1  24       84.50       76.16     24.32 o 
   0   1  24       71.84       83.67     22.97 o 
   1   1  24       87.26       93.21     30.08 o 
   2   1  24      278.21      259.38     36.95 o 
   3   1  24       68.07       98.19     26.22 o 
   4   1  24      678.48      668.97     48.35 o 
   5   1  24       80.09       96.08     26.01 o 
  -9   2  24      114.41      127.67     37.17 o 
  -8   2  24       27.07       46.23     21.28 o 
  -7   2  24      176.93      131.14     22.53 o 
  -6   2  24     1476.24     1466.27     58.21 o 
  -5   2  24        0.01       -6.84     18.28 o 
  -4   2  24       95.82       79.64     27.31 o 
  -3   2  24      236.24      265.83     37.56 o 
  -2   2  24      565.74      573.69     39.34 o 
  -1   2  24       36.37       34.09     25.92 o 
   0   2  24     2040.71     2140.97     94.93 o 
   1   2  24        1.28      -13.10     22.49 o 
   2   2  24      943.82      918.09     68.95 o 
   3   2  24       70.74       43.80     26.18 o 
   4   2  24        6.59       -9.47     18.49 o 
   5   2  24       26.00        9.18     20.16 o 
  -8   3  24      373.60      451.00     48.50 o 
  -7   3  24       83.09       92.10     32.61 o 
  -6   3  24        1.06       16.49     20.07 o 
  -5   3  24      604.75      565.46     51.05 o 
  -4   3  24     1118.95     1153.19     69.19 o 
  -3   3  24        0.68       -6.34     21.21 o 
  -2   3  24     1465.38     1407.46     79.50 o 
  -1   3  24      210.78      190.09     35.52 o 
   0   3  24        2.80      -18.94     18.94 o 
   1   3  24      233.50      212.16     34.73 o 
   2   3  24       47.07       97.27     31.27 o 
   3   3  24       14.40       12.67     23.78 o 
   4   3  24      573.69      468.37     46.37 o 
  -7   4  24       26.83       13.03     19.81 o 
  -6   4  24      775.60      752.60     61.07 o 
  -5   4  24      158.86      232.30     37.79 o 
  -4   4  24       86.15      122.01     32.85 o 
  -3   4  24      865.32      946.01     74.09 o 
  -2   4  24      332.99      341.44     37.88 o 
  -1   4  24      212.64      163.21     35.04 o 
   0   4  24      844.64      937.95     60.24 o 
   1   4  24       29.69       10.03     29.76 o 
   2   4  24      557.93      517.62     51.40 o 
   3   4  24      272.36      253.45     45.30 o 
  -5   5  24      655.18      656.76     60.18 o 
  -4   5  24      389.49      467.83     52.12 o 
  -3   5  24        0.24        2.68     23.19 o 
  -2   5  24      334.08      331.58     45.19 o 
  -1   5  24      728.61      695.53     59.46 o 
   0   5  24       28.94       39.57     27.92 o 
  -9   0  25       35.33       13.68     22.98 o 
  -7   0  25     1791.20     1774.20     87.99 o 
  -5   0  25      718.27      735.04     55.44 o 
  -3   0  25      449.24      411.47     31.94 o 
  -1   0  25      907.95      866.44     38.81 o 
   1   0  25      513.28      454.00     48.54 o 
   3   0  25      873.49     1074.54     69.65 o 
  -9   1  25     1167.92     1223.06     67.77 o 
  -8   1  25       16.04       16.47     21.16 o 
  -7   1  25       98.99       89.92     31.73 o 
  -6   1  25       19.40        8.37     21.66 o 
  -5   1  25      690.16      718.22     56.31 o 
  -4   1  25       19.82       37.30     16.48 o 
  -3   1  25      692.52      716.00     54.40 o 
  -2   1  25        7.73       -2.18     21.57 o 
  -1   1  25       72.38      101.81     21.47 o 
   0   1  25        3.84       12.84     13.98 o 
   1   1  25     1109.80     1089.22     68.53 o 
   2   1  25      111.90       97.16     22.57 o 
   3   1  25      433.90      359.50     52.54 o 
   4   1  25      139.70      129.38     34.76 o 
  -9   2  25      164.57      141.91     29.90 o 
  -8   2  25      221.23      219.64     33.76 o 
  -7   2  25     1475.25     1550.39     71.16 o 
  -6   2  25       11.32       -8.89     22.06 o 
  -5   2  25      220.20      246.50     31.46 o 
  -4   2  25       48.53       57.86     26.64 o 
  -3   2  25      709.58      787.60     58.49 o 
  -2   2  25        7.08       19.19     20.92 o 
  -1   2  25     1401.71     1319.58     74.25 o 
   0   2  25      108.86      115.25     31.32 o 
   1   2  25      506.37      482.96     48.66 o 
   2   2  25       77.09       67.17     27.96 o 
   3   2  25      548.80      546.57     60.86 o 
   4   2  25       21.75        5.96     23.32 o 
  -8   3  25      109.96      105.89     33.56 o 
  -7   3  25       84.39       95.64     33.30 o 
  -6   3  25      222.23      191.55     35.76 o 
  -5   3  25     1269.84     1396.63     81.80 o 
  -4   3  25       40.89       39.16     21.96 o 
  -3   3  25     1215.73     1220.65     74.49 o 
  -2   3  25       19.34       17.66     20.83 o 
  -1   3  25        4.39      -20.22     20.22 o 
   0   3  25      160.22      161.62     33.21 o 
   1   3  25      776.04      735.96     55.77 o 
   2   3  25        2.41      -12.14     17.83 o 
   3   3  25      172.64      131.51     36.01 o 
  -6   4  25      248.03      203.21     33.03 o 
  -5   4  25       18.61        7.42     26.07 o 
  -4   4  25      164.96      114.97     33.20 o 
  -3   4  25      364.39      420.85     45.72 o 
  -2   4  25      269.96      256.71     42.02 o 
  -1   4  25      828.85      832.67     57.89 o 
   0   4  25        4.27        7.47     21.78 o 
   1   4  25       93.59      148.48     31.69 o 
  -8   0  26      612.83      635.25     52.60 o 
  -6   0  26       77.55      101.64     28.03 o 
  -4   0  26      840.73      849.64     57.41 o 
  -2   0  26     1239.36     1252.23     57.77 o 
   0   0  26      167.61      148.80     34.25 o 
   2   0  26     1209.50     1286.77     76.79 o 
   4   0  26      996.39     1078.25     82.23 o 
  -8   1  26       33.33      107.87     26.97 o 
  -7   1  26       15.02       -2.01     20.46 o 
  -6   1  26      914.68      919.34     64.62 o 
  -5   1  26        3.22       -5.10     19.59 o 
  -4   1  26      765.40      649.98     55.57 o 
  -3   1  26      101.79      118.98     32.41 o 
  -2   1  26       61.02       66.35     20.56 o 
  -1   1  26       22.79       23.72     17.55 o 
   0   1  26     1295.86     1369.03     76.35 o 
   1   1  26        1.14       96.16     24.18 o 
   2   1  26      521.58      517.81     51.06 o 
   3   1  26       99.16      131.97     36.92 o 
  -8   2  26      581.38      551.51     50.25 o 
  -7   2  26       26.67       15.45     25.67 o 
  -6   2  26      143.69      167.12     39.91 o 
  -5   2  26       29.96       18.66     22.95 o 
  -4   2  26      732.79      662.18     56.19 o 
  -3   2  26        3.68       -1.38     21.31 o 
  -2   2  26      943.29      892.31     55.51 o 
  -1   2  26      105.84      124.53     26.13 o 
   0   2  26      229.92      290.57     38.66 o 
   1   2  26      399.87      311.40     44.08 o 
   2   2  26      622.44      606.84     54.21 o 
   3   2  26      264.86      279.86     40.12 o 
  -7   3  26      217.16      292.25     39.09 o 
  -6   3  26     1058.84     1153.73     75.03 o 
  -5   3  26        1.24       27.27     21.35 o 
  -4   3  26     1015.07     1016.23     67.05 o 
  -3   3  26      440.36      546.45     52.06 o 
  -2   3  26       18.07       15.10     21.29 o 
  -1   3  26      168.88      175.36     35.88 o 
   0   3  26      119.07      138.27     28.69 o 
   1   3  26        6.62        5.49     20.18 o 
   2   3  26       67.98       73.94     28.28 o 
  -4   4  26      623.49      596.66     58.61 o 
  -3   4  26      198.49      167.30     35.55 o 
  -2   4  26      411.98      370.10     47.76 o 
  -1   4  26        6.61        5.62     22.26 o 
  -7   0  27       31.95        7.62     33.74 o 
  -5   0  27     1190.17     1132.36     72.42 o 
  -3   0  27      984.90     1004.27     68.69 o 
  -1   0  27       88.84      105.56     31.71 o 
   1   0  27      495.29      548.57     53.69 o 
  -7   1  27      677.86      631.89     55.86 o 
  -6   1  27       94.12       60.94     29.55 o 
  -5   1  27      422.28      515.22     45.47 o 
  -4   1  27      188.82      161.58     36.82 o 
  -3   1  27      375.72      491.47     37.28 o 
  -2   1  27      122.75      142.62     33.01 o 
  -1   1  27     1425.70     1491.62     81.80 o 
   0   1  27        3.16      -12.31     22.83 o 
   1   1  27      648.39      678.60     60.43 o 
   2   1  27       35.06       31.16     26.62 o 
  -7   2  27      147.39      161.38     38.22 o 
  -6   2  27        6.07        7.48     22.30 o 
  -5   2  27      441.87      451.73     49.35 o 
  -4   2  27        0.72       27.22     25.53 o 
  -3   2  27      498.11      595.74     53.36 o 
  -2   2  27      202.21      231.56     40.05 o 
  -1   2  27       12.03      -14.27     20.47 o 
   0   2  27      243.31      242.94     38.83 o 
   1   2  27      526.20      566.56     46.79 o 
  -5   3  27      449.94      401.77     51.22 o 
  -4   3  27      295.07      337.11     45.75 o 
  -3   3  27       14.63       44.49     24.19 o 
  -2   3  27      228.91      250.52     36.86 o 
  -1   3  27      371.58      400.13     45.85 o 
   0   3  27       13.45      -18.17     24.38 o 
  -6   0  28     1149.87     1259.55     70.33 o 
  -4   0  28     1098.53     1214.89     76.16 o 
  -2   0  28       70.52       71.71     29.72 o 
   0   0  28      380.11      383.73     47.88 o 
  -6   1  28      271.24      334.33     44.04 o 
  -5   1  28      163.29      121.65     41.91 o 
  -4   1  28       99.02      177.86     35.17 o 
  -3   1  28       64.84       70.56     23.49 o 
  -2   1  28     1041.47     1161.36     76.37 o 
  -1   1  28       68.86       91.93     30.48 o 
   0   1  28      323.48      300.64     47.04 o 
   1   1  28        0.80       -1.30     23.63 o 
  -5   2  28        5.08      -27.33     27.33 o 
  -4   2  28      439.60      367.57     42.56 o 
  -3   2  28        6.54       -6.42     17.52 o 
  -2   2  28        0.41        6.18     21.48 o 
  -1   2  28       43.63       45.21     30.46 o 
   0   2  28      610.50      590.01     47.33 o 
  -3   0  29       25.38       28.68     25.46 o 
  -1   0  29       70.99       74.04     30.78 o 
  -3   1  29      575.76      542.19     64.83 o 
  -2   1  29       14.28      -18.97     23.46 o 
                                                 
